# Supplementary material for: Tailored collagen binding of albumin-fused hyperactive coagulation factor IX dictates in vivo distribution and functional properties
Source: Nat Commun. 2025 Sep 29;16:8433. doi: 10.1038/s41467-025-62955-9 (PMC12480940; doi:10.1038/s41467-025-62955-9)
Supplement: Supplementary file 4 — Source Data [file 41467_2025_62955_MOESM4_ESM.xlsx]

## Sheet: Fig. 1b
[protein] (nM)	FIX-HSAWT		FIXKA-HSAWT		FIXKR-HSAWT
18.2	1.01625	0.980584	0.55178	0.494682	0.947356	0.972062
9.1	0.612421	0.681703	0.294784	0.348027	0.667939	0.588787
4.55	0.338737	0.394752	0.122991	0.180292	0.292688	0.350378
2.28	0.230093	0.213944	0.085705	0.0598	0.208697	0.170835
1.14	0.084353	0.107023	0.024136	0.041001	0.069588	0.096261
0	0	0	0	0	0	0

## Sheet: Fig. 1c
[protein] (nM)	Padua-HSAQMP		PaduaKA-HSAQMP		PaduaKR-HSAQMP
1.8	1.154	1.206	0.524	0.476	1.14223	1.097
0.9	0.686	0.637	0.278	0.217	0.654554	0.706
0.45	0.421	0.36	0.135	0.095	0.339	0.266
0.225	0.232	0.256	0.089	0.058	0.161704	0.195
0.113	0.113	0.091	0.037		0.052346	0.077
0	0	0	0	0	0	0

## Sheet: Fig. 1d
FIX-HSAWT	Padua-HSAQMP	FIXKA-HSAWT	FIXKR-HSAWT	PaduaKA-HSAQMP	PaduaKR-HSAQMP
1.11	13.37	0.57	1.19	6.99	12.82
1.02	12.64	0.56	0.92	5.06	12.55
0.98	11.96	0.46	0.85	4.42	11.13
0.98	9.18	0.42	0.78	3.86	9.93

## Sheet: Fig. 2b
[protein] (nM)	FIXKA-HSAWT		FIXKR-HSAWT		PaduaKA-HSAQMP		PaduaKR-HSAQMP		FIX-HSAWT		Padua-HSAQMP
75	1.205	1.123	0.798	0.756	3.162	3.265	3.44	3.313	1.171	1.127	2.977	3.115
37.5	0.664	0.661	0.464	0.455	3.158	2.755	3.322	3.125	0.716	0.71	2.923	2.96
18.75	0.408	0.398	0.304	0.316	3.121	3.033	3.316	3.235	0.501	0.47	2.922	3.02
9.375	0.262	0.262	0.24	0.206	2.816	2.928	3.022	3.016	0.32	0.325	2.462	2.651
4.6875	0.201	0.207	0.173	0.155	2.49	2.537	2.572	2.512	0.23	0.228	2.317	2.343
2.34375	0.153	0.134	0.139	0.157	1.635	1.717	1.666	1.751	0.177	0.17	1.675	1.759
1.17188	0.126	0.117	0.129	0.119	1.103	1.184	1.019	1.025	0.152	0.155	1.148	1.151
0	0.116	0.12	0.132	0.101	0.118	0.11	0.127	0.111	0.124	0.125	0.145	0.137

## Sheet: Fig. 2c
[protein] (nM)	FIXKA-HSAWT		FIXKR-HSAWT		PaduaKA-HSAQMP		PaduaKR-HSAQMP		FIX-HSAWT		Padua-HSAQMP
75	0.36	0.37	0.274	0.247	2.117	2.063	2.5	2.434	0.386	0.369	2.371	2.223
37.5	0.207	0.209	0.166	0.165	2.077	1.957	2.315	2.219	0.251	0.236	2.084	2.179
18.75	0.161	0.156	0.15	0.138	1.807	1.776	2.099	1.861	0.18	0.18	2.034	1.924
9.375	0.145	0.125	0.12	0.131	1.26	1.426	1.503	1.58	0.148	0.144	1.651	1.519
4.6875	0.125	0.121	0.125	0.105	1.069	0.935	1.21	0.994	0.133	0.127	1.241	1.081
2.34375	0.119	0.111	0.126	0.107	0.662	0.577	0.645	0.661	0.135	0.137	0.784	0.742
1.17188	0.114	0.105	0.117	0.106	0.394	0.367	0.43	0.365	0.124	0.125	0.493	0.462
0	0.115	0.102	0.112	0.097	0.111	0.109	0.121	0.106	0.119	0.121	0.14	0.141

## Sheet: Fig. 2e
Time (s)	15,625 nM_Y		Fitted Cycle: 15,625		31,25 nM		Fitted cycle: 31,25		62,5 nM		Fitted Cycle: 62,5 nM		125 nM		Fitted Cycle: 125 nM		250 nM		Fitted Cycle: 250 nM		500 nM		Fitted Cycle: 500 nM		1000 nM		Fitted Cycle: 1000 nM		2000 nM		Fitted Cycle: 2000 nM
0.0799942	1,68159*		0,3666*		1,76872*		0.7921		3,9498*		1.333		3,15341*		2.005		4,25374*		2.689		7,5843*		3.46		14,8641*		4.98		28,6759*		7.126
0.179993	1.03822		0,368714*		1,1523*		0.796326		2,17908*		1.34145		1,8784*		2.0219		2,49475*		2.72279		5,0761*		3.52754		9,69577*		5.11491		18,5009*		7.39517
0.279999	0.503375		0,370826*		0,705826*		0.800548		1,66806*		1.34989		1,42059*		2.03878		2.10364		2.75651		4.09906		3.59486		7.55357		5.24906		14,3142*		7.66152
0.379997	0.176514		0,372936*		0,517944*		0.804766		1,00293*		1.35833		1,18896*		2.05563		1.57562		2.79017		3.22533		3.66197		6.14148		5.38247		11,6911*		7.9251
0.479996	0.208542		0,375044*		0,205429*		0.80898		0,846268*		1.36675		1,15184*		2.07246		1.46779		2.82375		2.79875		3.72885		5.27077		5.5151		9,76573*		8.18589
0.579994	0.22728		0.37715		0.514801		0.81319		0.875961		1.37516		1,03503*		2.08926		1.34709		2.85727		2.61008		3.79552		4.80748		5.64699		8,72002*		8.44396
0.679993	0.114792		0.379255		0.432388		0.817396		0.644318		1.38357		0.990906		2.10605		1.17482		2.89072		2.34758		3.86198		4.33171		5.77814		7,72354*		8.69932
0.779999	-0.0453703		0.381358		0.219498		0.821598		0.388452		1.39197		0.615906		2.1228		1.06075		2.92411		2.09992		3.92823		3.96686		5.90854		7,0876*		8.952
0.879997	-0.0117645		0.383459		0.155441		0.825796		0.361908		1.40035		0.64325		2.13954		1.10803		2.95743		2.0804		3.99426		3.91609		6.03822		6,74191*		9.20206
0.979996	0.0245667		0.385558		0.203491		0.82999		0.411911		1.40873		0.584656		2.15625		1.12366		2.99068		2.11322		4.06007		3.83835		6.16715		6,69308*		9.44948
1.07999	0.0253296		0.387655		0.256989		0.83418		0.432205		1.4171		0.567459		2.17294		1.04982		3.02386		2.09445		4.12567		3.82468		6.29536		6,62939*		9.6943
1.17999	0.0382385		0.38975		0.182388		0.838366		0.433395		1.42546		0.566696		2.1896		1.02991		3.05697		2.11713		4.19106		3.84616		6.42284		6,62473*		9.93656
1.28	0.104644		0.391844		0.240601		0.842548		0.463073		1.43381		0.635437		2.20624		1.0764		3.09003		2.22493		4.25625		3.9825		6.5496		6,74425*		10.1763
1.38	0.06987		0.393936		0.180435		0.846727		0.421677		1.44215		0.646774		2.22286		1.12523		3.12301		2.28119		4.32122		4.08249		6.67566		6,94504*		10.4135
1.48	0.0464325		0.396025		0.20192		0.850901		0.443542		1.45048		0.692459		2.23946		1.21193		3.15593		2.38313		4.38598		4.21921		6.80099		7,213*		10.6482
1.57999	0.0894012		0.398114		0.231216		0.855071		0.461121		1.4588		0.692078		2.25603		1.29944		3.18878		2.47922		4.45053		4.39342		6.92562		7,48486*		10.8805
1.67999	0.116745		0.4002		0.269897		0.859237		0.519714		1.46711		0.752243		2.27257		1.40453		3.22156		2.62885		4.51487		4.53914		7.04954		7,78879*		11.1103
1.78	0.13237		0.402284		0.284332		0.8634		0.523621		1.47542		0.795975		2.2891		1.48889		3.25428		2.72298		4.57901		4.71725		7.17276		8,07237*		11.3377
1.88	0.118698		0.404367		0.29567		0.867558		0.525574		1.48371		0.801453		2.3056		1.54358		3.28693		2.82454		4.64294		4.87193		7.29529		8,35753*		11.5628
1.98	0.106979		0.406448		0.303482		0.871713		0.550964		1.492		0.840515		2.32208		1.63107		3.31952		2.95149		4.70666		5.0571		7.41713		8.64307		11.7855
2.07999	0.085495		0.408527		0.301529		0.875863		0.562683		1.50027		0.877625		2.33853		1.68225		3.35204		3.0511		4.77018		5.23874		7.53827		8.91417		12.0058
2.17999	0.110886		0.410604		0.332779		0.880009		0.583771		1.50854		0.910431		2.35496		1.78186		3.3845		3.14485		4.83349		5.43405		7.65873		9.21104		12.2239
2.28	0.108932		0.412679		0.373795		0.884152		0.607605		1.5168		0.959656		2.37137		1.86584		3.41689		3.2718		4.8966		5.6489		7.77851		9.50597		12.4396
2.38	0.113235		0.414753		0.35231		0.888291		0.602142		1.52505		0.979584		2.38776		1.89359		3.44921		3.34602		4.95951		5.79968		7.89762		9.81105		12.6531
2.48	0.112839		0.416825		0.35231		0.892426		0.578308		1.53329		1.0202		2.40412		1.94592		3.48147		3.44563		5.02221		5.98639		8.01605		10.0743		12.8644
2.57999	0.131973		0.418894		0.400742		0.896556		0.618927		1.54152		1.06863		2.42046		1.99631		3.51367		3.57259		5.08471		6.19382		8.13381		10.4177		13.0734
2.67999	0.153854		0.420963		0.422623		0.900683		0.668152		1.54974		1.13153		2.43678		2.06506		3.5458		3.70345		5.147		6.41412		8.25091		10.715		13.2803
2.78	0.099564		0.423029		0.38591		0.904806		0.646668		1.55795		1.09872		2.45307		2.06937		3.57787		3.75032		5.20911		6.58289		8.36735		10.9497		13.485
2.88	0.0831451		0.425093		0.383163		0.908926		0.652527		1.56616		1.13739		2.46934		2.10608		3.60987		3.85384		5.271		6.77545		8.48313		11.2306		13.6875
2.98	0.0917511		0.427156		0.382004		0.913041		0.662292		1.57435		1.19598		2.48559		2.15491		3.64181		3.96361		5.3327		6.96765		8.59825		11.5021		13.8879
3.07999	0.120255		0.429217		0.422226		0.917152		0.715027		1.58254		1.25067		2.50182		2.2428		3.67368		4.08586		5.39419		7.18756		8.71273		11.8243		14.0863
3.17999	0.122604		0.431276		0.442154		0.921259		0.740021		1.59071		1.27371		2.51802		2.30295		3.70549		4.17415		5.45549		7.38327		8.82655		12.1095		14.2825
3.28	0.120653		0.433334		0.424576		0.925363		0.716982		1.59888		1.26083		2.5342		2.31742		3.73723		4.26595		5.5166		7.52234		8.93973		12.3439		14.4767
3.38	0.149948		0.435389		0.452316		0.929462		0.75058		1.60704		1.3288		2.55035		2.40881		3.76891		4.38744		5.5775		7.7153		9.05229		12.6392		14.6688
3.48	0.190964		0.437443		0.47496		0.933558		0.794708		1.61519		1.36981		2.56649		2.47522		3.80053		4.51399		5.63821		7.9028		9.16419		12.9138		14.859
3.57999	0.228073		0.439495		0.512863		0.93765		0.832611		1.62333		1.40887		2.5826		2.54358		3.83208		4.6136		5.69872		8.09616		9.27547		13.1704		15.0471
3.67999	0.243301		0.441545		0.515976		0.941738		0.863068		1.63146		1.45926		2.59869		2.62131		3.86357		4.72688		5.75904		8.27975		9.38611		13.4489		15.2333
3.78	0.249558		0.443593		0.505051		0.945822		0.865418		1.63959		1.4874		2.61475		2.68069		3.895		4.81282		5.81916		8.47311		9.49614		13.6997		15.4175
3.88	0.251907		0.44564		0.497238		0.949902		0.891205		1.6477		1.53192		2.6308		2.76038		3.92637		4.90697		5.87909		8.64108		9.60554		13.9493		15.5998
3.98	0.26088		0.447685		0.476913		0.953978		0.906036		1.6558		1.5495		2.64682		2.82248		3.95767		5.0136		5.93883		8.8071		9.71433		14.2028		15.7802
4.07999	0.272995		0.449727		0.485123		0.958051		0.925964		1.6639		1.59637		2.66282		2.90491		3.9889		5.11555		5.99837		8.97311		9.82249		14.44		15.9587
4.17999	0.298386		0.451769		0.501144		0.962119		0.93222		1.67199		1.63739		2.67879		2.96976		4.02008		5.23119		6.05772		9.12781		9.93005		14.6681		16.1353
4.28	0.292526		0.453808		0.496445		0.966184		0.937286		1.68007		1.66824		2.69475		3.02365		4.05119		5.3261		6.11688		9.28912		10.037		14.8903		16.3101
4.38	0.292526		0.455846		0.495285		0.970245		0.947449		1.68814		1.68076		2.71068		3.08459		4.08224		5.40852		6.17585		9.44031		10.1433		15.1236		16.483
4.48	0.284714		0.457882		0.490982		0.974302		0.943939		1.6962		1.7077		2.72659		3.12366		4.11323		5.48509		6.23463		9.59811		10.2491		15.34		16.6541
4.57999	0.309708		0.459916		0.514023		0.978355		0.974396		1.70425		1.74051		2.74248		3.19202		4.14415		5.60149		6.29321		9.76764		10.3542		15.5681		16.8235
4.67999	0.314407		0.461948		0.516769		0.982404		0.99823		1.71229		1.78192		2.75834		3.24475		4.17501		5.7093		6.35161		9.93054		10.4588		15.7931		16.991
4.78	0.321823		0.463979		0.524185		0.98645		1.02557		1.72032		1.81122		2.77418		3.3053		4.20581		5.79759		6.40983		10.0708		10.5628		15.9946		17.1568
4.88	0.325729		0.466007		0.533951		0.990492		1.03964		1.72835		1.85263		2.79		3.35608		4.23655		5.8968		6.46785		10.2212		10.6661		16.1935		17.3209
4.98	0.323776		0.468034		0.543716		0.994529		1.0451		1.73636		1.86981		2.8058		3.40491		4.26723		5.99446		6.52568		10.3602		10.7689		16.4103		17.4833
5.07999	0.341354		0.47006		0.563248		0.998563		1.06659		1.74437		1.90106		2.82157		3.4639		4.29784		6.08275		6.58333		10.5219		10.8711		16.6212		17.6439
5.17999	0.342911		0.472083		0.572617		1.00259		1.0744		1.75237		1.90106		2.83733		3.49435		4.32839		6.18352		6.64079		10.6505		10.9728		16.8107		17.8029
5.28	0.363235		0.474105		0.575363		1.00662		1.09589		1.76036		1.94012		2.85306		3.56311		4.35889		6.2679		6.69808		10.7977		11.0738		17.0021		17.9602
5.38	0.345261		0.476125		0.574966		1.01064		1.09784		1.76834		1.95184		2.86877		3.59631		4.38932		6.34798		6.75517		10.9145		11.1743		17.1837		18.1158
5.48	0.345261		0.478143		0.574966		1.01466		1.1076		1.77631		1.97137		2.88446		3.64554		4.41969		6.44603		6.81208		11.061		11.2742		17.381		18.2698
5.57999	0.353073		0.480159		0.586685		1.01868		1.13495		1.78428		2.00067		2.90012		3.68616		4.44999		6.55305		6.8688		11.1923		11.3736		17.5728		18.4222
5.67999	0.347214		0.482174		0.592941		1.02269		1.14706		1.79223		2.00302		2.91576		3.73694		4.48024		6.63704		6.92534		11.3188		11.4724		17.7599		18.573
5.78	0.35347		0.484187		0.612076		1.02669		1.15448		1.80018		2.03973		2.93138		3.77405		4.51043		6.72688		6.98171		11.4614		11.5706		17.922		18.7223
5.88	0.343307		0.486198		0.621841		1.0307		1.16425		1.80812		2.05927		2.94698		3.8053		4.54055		6.82259		7.03788		11.5966		11.6683		18.1114		18.8699
5.98	0.333145		0.488207		0.633163		1.0347		1.16776		1.81604		2.08035		2.96256		3.85413		4.57062		6.91243		7.09388		11.709		11.7654		18.2634		19.016
6.07999	0.343307		0.490215		0.643326		1.03869		1.18613		1.82396		2.11005		2.97812		3.88538		4.60062		6.98665		7.1497		11.8325		11.862		18.4224		19.1606
6.17999	0.337448		0.492221		0.645279		1.04268		1.18964		1.83187		2.13348		2.99365		3.91858		4.63056		7.06868		7.20533		11.9419		11.9581		18.5919		19.3037
6.28	0.345261		0.494225		0.647232		1.04667		1.19745		1.83978		2.16083		3.00916		3.95569		4.66045		7.13704		7.26079		12.0516		12.0535		18.756		19.4453
6.38	0.343704		0.496227		0.651535		1.05066		1.20526		1.84767		2.17099		3.02465		3.99475		4.69027		7.20384		7.31607		12.1684		12.1485		18.92		19.5854
6.48	0.341354		0.498228		0.668716		1.05464		1.21503		1.85555		2.19794		3.04012		4.03421		4.72003		7.28157		7.37117		12.2973		12.2429		19.0821		19.724
6.57999	0.35112		0.500227		0.672623		1.05862		1.23456		1.86343		2.22919		3.05556		4.06506		4.74974		7.36165		7.42609		12.4184		12.3368		19.231		19.8611
6.67999	0.355026		0.502224		0.692154		1.06259		1.25253		1.8713		2.25848		3.07099		4.11194		4.77938		7.44173		7.48083		12.538		12.4302		19.3985		19.9969
6.78	0.35463		0.504219		0.695663		1.06656		1.26736		1.87916		2.28348		3.08639		4.15646		4.80897		7.52531		7.5354		12.6602		12.523		19.5524		20.1312
6.88	0.356979		0.506213		0.713638		1.07052		1.27557		1.88701		2.31161		3.10177		4.20569		4.83849		7.61555		7.5898		12.7719		12.6153		19.7208		20.2641
6.98	0.363235		0.508205		0.725357		1.07449		1.28729		1.89485		2.33856		3.11713		4.24515		4.86796		7.67805		7.64401		12.9008		12.7071		19.8712		20.3956
7.07999	0.364792		0.510195		0.735519		1.07844		1.29901		1.90268		2.362		3.13247		4.29553		4.89736		7.75462		7.69805		13.0399		12.7983		20.0122		20.5257
7.17999	0.353073		0.512184		0.731216		1.0824		1.29355		1.91051		2.37177		3.14779		4.34241		4.92671		7.82454		7.75192		13.1567		12.8891		20.1603		20.6545
7.28	0.362839		0.51417		0.73317		1.08635		1.30487		1.91832		2.39911		3.16308		4.39319		4.956		7.87532		7.80562		13.2876		12.9793		20.2911		20.7819
7.38	0.372604		0.516155		0.750748		1.0903		1.3205		1.92613		2.42841		3.17836		4.4635		4.98522		7.96126		7.85913		13.4067		13.069		20.4376		20.908
7.48	0.364792		0.518138		0.754654		1.09424		1.31854		1.93393		2.46005		3.19361		4.49475		5.01439		8.03743		7.91248		13.5298		13.1582		20.5548		21.0327
7.57999	0.364792		0.52012		0.75621		1.09818		1.34549		1.94172		2.49051		3.20884		4.55334		5.0435		8.12532		7.96566		13.6489		13.247		20.6935		21.1562
7.67999	0.374557		0.5221		0.762863		1.10211		1.358		1.9495		2.50458		3.22405		4.59631		5.07256		8.20345		8.01866		13.7778		13.3352		20.8302		21.2783
7.78	0.401901		0.524078		0.783951		1.10605		1.37518		1.95727		2.54169		3.23924		4.66467		5.10155		8.29524		8.0715		13.9008		13.4229		20.9825		21.3992
7.88	0.41362		0.526054		0.776138		1.10997		1.3869		1.96504		2.57294		3.2544		4.70764		5.13049		8.34602		8.12416		14.0376		13.5101		21.1212		21.5188
7.98	0.405807		0.528029		0.783951		1.1139		1.39667		1.97279		2.59052		3.26955		4.75452		5.15937		8.40657		8.17665		14.1508		13.5968		21.2423		21.6372
8.07999	0.41362		0.530002		0.785904		1.11782		1.41425		1.98054		2.6124		3.28467		4.79749		5.18818		8.50462		8.22897		14.2583		13.6831		21.3732		21.7543
8.17999	0.411667		0.531973		0.78981		1.12174		1.42401		1.98828		2.63544		3.29977		4.85062		5.21695		8.56282		8.28113		14.3641		13.7688		21.4966		21.8702
8.28	0.412064		0.533942		0.801926		1.12565		1.44354		1.99601		2.66864		3.31486		4.89124		5.24565		8.63509		8.33312		14.477		13.8541		21.6192		21.9849
8.38	0.422989		0.53591		0.805038		1.12956		1.45721		2.00373		2.68192		3.32992		4.94357		5.2743		8.7343		8.38493		14.5977		13.9389		21.7321		22.0983
8.48	0.415573		0.537876		0.805435		1.13346		1.46698		2.01144		2.69598		3.34496		4.96741		5.30288		8.79915		8.43658		14.7133		14.0232		21.8439		22.2106
8.57999	0.421432		0.53984		0.801529		1.13737		1.47284		2.01915		2.71786		3.35997		5.00452		5.33141		8.87337		8.48807		14.8266		14.107		21.961		22.3217
8.67999	0.415573		0.541803		0.807388		1.14126		1.48065		2.02684		2.73309		3.37497		5.02991		5.35989		8.94603		8.53939		14.9325		14.1903		22.0743		22.4317
8.78	0.41362		0.543764		0.813248		1.14516		1.48456		2.03453		2.75067		3.38995		5.08304		5.38831		9.00423		8.59054		15.0356		14.2732		22.2017		22.5405
8.88	0.405807		0.545723		0.815201		1.14905		1.49472		2.04221		2.77997		3.4049		5.12952		5.41666		9.07259		8.64153		15.1294		14.3556		22.2892		22.6481
8.98	0.41362		0.54768		0.811691		1.15294		1.51385		2.04988		2.80927		3.41984		5.17444		5.44496		9.14485		8.69235		15.227		14.4376		22.4025		22.7547
9.07999	0.412064		0.549636		0.82106		1.15682		1.52362		2.05754		2.84052		3.43475		5.22327		5.47321		9.23274		8.74301		15.3188		14.5191		22.5216		22.8601
9.17999	0.411667		0.55159		0.832779		1.1607		1.53339		2.0652		2.85068		3.44964		5.26233		5.5014		9.29369		8.79351		15.4282		14.6001		22.631		22.9644
9.28	0.422989		0.553542		0.844101		1.16458		1.54861		2.07284		2.88895		3.46451		5.3049		5.52953		9.35539		8.84384		15.52		14.6806		22.7419		23.0676
9.38	0.423386		0.555493		0.844498		1.16845		1.56659		2.08048		2.91278		3.47936		5.35608		5.5576		9.43391		8.89401		15.6176		14.7608		22.8325		23.1697
9.48	0.435104		0.557442		0.838638		1.17232		1.56854		2.08811		2.93231		3.49419		5.39709		5.58562		9.50032		8.94402		15.7114		14.8404		22.9239		23.2708
9.57999	0.433151		0.559389		0.842545		1.17618		1.58456		2.09573		2.95184		3.509		5.44241		5.61358		9.56673		8.99387		15.7895		14.9196		23.0216		23.3708
9.67999	0.433151		0.561334		0.852707		1.18005		1.59393		2.10334		2.97919		3.52379		5.47522		5.64149		9.6433		9.04355		15.8872		14.9984		23.1212		23.4697
9.78	0.440964		0.563278		0.860123		1.1839		1.62128		2.11094		2.99911		3.53855		5.52014		5.66934		9.71126		9.09308		15.9848		15.0767		23.211		23.5676
9.88	0.442917		0.56522		0.871841		1.18776		1.633		2.11854		3.03778		3.5533		5.5553		5.69713		9.78548		9.14245		16.079		15.1546		23.2896		23.6645
9.98	0.433548		0.567161		0.873795		1.19161		1.64667		2.12612		3.04364		3.56802		5.61584		5.72487		9.84798		9.19166		16.1587		15.232		23.3829		23.7604
10.08	0.450729		0.569099		0.88356		1.19546		1.65643		2.1337		3.05927		3.58273		5.65491		5.75255		9.90462		9.24071		16.2466		15.309		23.4689		23.8553
10.18	0.452286		0.571036		0.894882		1.1993		1.67557		2.14127		3.09207		3.59741		5.70529		5.78018		9.95695		9.2896		16.3399		15.3856		23.5544		23.9491
10.28	0.454636		0.572972		0.887466		1.20314		1.68768		2.14883		3.12177		3.61208		5.72562		5.80775		10.0242		9.33833		16.4399		15.4617		23.6427		24.042
10.38	0.472214		0.574905		0.903488		1.20698		1.70566		2.15639		3.14169		3.62672		5.78381		5.83526		10.0863		9.38691		16.5415		15.5374		23.7325		24.1339
10.48	0.474167		0.576837		0.903091		1.21081		1.71503		2.16393		3.17059		3.64134		5.81702		5.86272		10.1468		9.43532		16.618		15.6127		23.8306		24.2249
10.58	0.464401		0.578768		0.905045		1.21464		1.70526		2.17147		3.18036		3.65594		5.82483		5.89013		10.1878		9.48359		16.6977		15.6875		23.9103		24.3149
10.68	0.470261		0.580696		0.912857		1.21846		1.70721		2.179		3.21942		3.67052		5.85413		5.91747		10.2445		9.53169		16.7973		15.7619		23.9903		24.4039
10.78	0.472212		0.582623		0.932388		1.22228		1.72479		2.18652		3.24872		3.68509		5.90295		5.94477		10.323		9.57965		16.8969		15.8359		24.09		24.4921
10.88	0.462448		0.584548		0.906998		1.2261		1.72675		2.19403		3.25262		3.69963		5.92639		5.97201		10.3675		9.62744		16.9516		15.9095		24.1446		24.5793
10.98	0.462448		0.586472		0.912857		1.22991		1.72675		2.20153		3.26239		3.71415		5.95374		5.99919		10.4163		9.67509		17.0298		15.9827		24.2228		24.6656
11.08	0.481979		0.588394		0.922623		1.23373		1.74472		2.20903		3.28973		3.72865		5.99515		6.02632		10.4749		9.72257		17.1274		16.0555		24.3028		24.7509
11.18	0.47612		0.590314		0.936295		1.23753		1.75604		2.21652		3.31161		3.74312		6.01624		6.0534		10.5452		9.76991		17.1997		16.1278		24.3712		24.8354
11.28	0.48198		0.592232		0.95192		1.24134		1.77167		2.224		3.3288		3.75758		6.05139		6.08042		10.6136		9.8171		17.2762		16.1997		24.4126		24.919
11.38	0.483932		0.594149		0.954269		1.24514		1.79315		2.23147		3.35809		3.77202		6.10413		6.10738		10.6726		9.86413		17.3559		16.2713		24.5001		25.0018
11.48	0.493698		0.596064		0.971451		1.24893		1.79706		2.23893		3.38153		3.78644		6.15295		6.1343		10.7445		9.91101		17.4301		16.3424		24.5821		25.0836
11.58	0.503067		0.597978		0.984726		1.25272		1.79666		2.24638		3.40067		3.80084		6.19553		6.16115		10.8144		9.95773		17.5294		16.4131		24.6521		25.1646
11.68	0.505417		0.59989		0.996841		1.25651		1.81659		2.25383		3.4245		3.81522		6.23694		6.18796		10.8773		10.0043		17.6118		16.4834		24.7345		25.2448
11.78	0.503464		0.6018		0.992935		1.2603		1.82636		2.26127		3.43231		3.82957		6.26624		6.21471		10.9261		10.0507		17.6626		16.5534		24.8028		25.3241
11.88	0.511276		0.603708		1.01247		1.26408		1.84589		2.2687		3.46747		3.84391		6.31506		6.2414		11.0023		10.097		17.7177		16.6229		24.881		25.4026
11.98	0.522995		0.605615		1.01442		1.26786		1.86542		2.27612		3.50262		3.85823		6.35452		6.26804		11.0452		10.1431		17.8071		16.692		24.9614		25.4802
12.08	0.522995		0.60752		1.02419		1.27163		1.86737		2.28353		3.51239		3.87252		6.38342		6.29463		11.0765		10.1891		17.8696		16.7608		25.0216		25.5571
12.18	0.513229		0.609424		1.01637		1.2754		1.86581		2.29094		3.52997		3.8868		6.41467		6.32117		11.137		10.235		17.9301		16.8291		25.0919		25.6331
12.28	0.521042		0.611326		1.03395		1.27917		1.89081		2.29833		3.55966		3.90106		6.45178		6.34765		11.1839		10.2806		18.0278		16.8971		25.1798		25.7084
12.38	0.532761		0.613226		1.04372		1.28294		1.89667		2.30572		3.58856		3.9153		6.49475		6.37408		11.2542		10.3262		18.1098		16.9647		25.2716		25.7828
12.48	0.522995		0.615124		1.03435		1.2867		1.90448		2.3131		3.60223		3.92951		6.53381		6.40045		11.2859		10.3716		18.1704		17.0319		25.3321		25.8565
12.58	0.522995		0.617021		1.04176		1.29045		1.9162		2.32047		3.62177		3.94371		6.56506		6.42678		11.3245		10.4168		18.2309		17.0987		25.3927		25.9294
12.68	0.53862		0.618916		1.05934		1.29421		1.93182		2.32784		3.65692		3.95789		6.61194		6.45304		11.4007		10.4619		18.2954		17.1652		25.4591		26.0015
12.78	0.544479		0.62081		1.05544		1.29796		1.93573		2.3352		3.66278		3.97204		6.63538		6.47926		11.4456		10.5069		18.3598		17.2313		25.5138		26.0729
12.88	0.536667		0.622702		1.04762		1.3017		1.92987		2.34254		3.66473		3.98618		6.66663		6.50543		11.4984		10.5517		18.4208		17.297		25.5552		26.1435
12.98	0.542526		0.624592		1.05153		1.30544		1.94354		2.34988		3.68817		4.0003		6.69397		6.53154		11.5531		10.5963		18.5044		17.3623		25.6192		26.2134
13.08	0.544479		0.62648		1.05544		1.30918		1.95526		2.35722		3.71942		4.0144		6.72522		6.55759		11.6234		10.6408		18.5786		17.4273		25.6798		26.2826
13.18	0.554245		0.628367		1.07301		1.31292		1.97479		2.36454		3.73309		4.02847		6.7467		6.5836		11.6859		10.6852		18.6489		17.4919		25.7325		26.351
13.28	0.536667		0.630253		1.0652		1.31665		1.97675		2.37186		3.75262		4.04253		6.76624		6.60956		11.6995		10.7294		18.6821		17.5561		25.756		26.4188
13.38	0.534714		0.632136		1.07301		1.32038		1.98651		2.37916		3.76239		4.05657		6.79553		6.63546		11.7659		10.7735		18.7309		17.62		25.8224		26.4858
13.48	0.544479		0.634018		1.07692		1.3241		1.99823		2.38646		3.79169		4.07059		6.81702		6.66131		11.807		10.8175		18.7993		17.6835		25.8907		26.5521
13.58	0.56987		0.635899		1.08278		1.32782		2.01385		2.39375		3.82098		4.08459		6.84631		6.6871		11.8753		10.8613		18.8774		17.7466		25.961		26.6177
13.68	0.573776		0.637777		1.10426		1.33154		2.03534		2.40104		3.84052		4.09857		6.88538		6.71285		11.9456		10.9049		18.9575		17.8094		26.0216		26.6826
13.78	0.565964		0.639655		1.10622		1.33526		2.02948		2.40831		3.84482		4.11253		6.90686		6.73854		11.989		10.9485		19.0122		17.8718		26.0939		26.7469
13.88	0.571823		0.64153		1.11403		1.33897		2.03534		2.41558		3.86981		4.12647		6.94592		6.76418		12.0335		10.9918		19.0786		17.9339		26.1407		26.8104
13.98	0.583542		0.643404		1.11403		1.34267		2.05682		2.42284		3.89911		4.14039		6.97522		6.78977		12.0745		11.0351		19.1313		17.9956		26.2208		26.8733
14.08	0.583542		0.645276		1.12379		1.34638		2.06659		2.43009		3.93036		4.15429		7.01624		6.81531		12.1253		11.0782		19.1821		18.057		26.2735		26.9356
14.18	0.591354		0.647146		1.12379		1.35008		2.08417		2.43734		3.94012		4.16817		7.03577		6.8408		12.1937		11.1211		19.229		18.1181		26.3224		26.9972
14.28	0.593307		0.649015		1.13356		1.35377		2.09784		2.44457		3.96161		4.18203		7.06506		6.86624		12.2445		11.164		19.2798		18.1788		26.3927		27.0581
14.38	0.585495		0.650883		1.13747		1.35747		2.09784		2.4518		3.97333		4.19587		7.0885		6.89162		12.2972		11.2067		19.352		18.2391		26.4435		27.1184
14.48	0.571823		0.652748		1.12379		1.36116		2.09393		2.45902		3.97919		4.20969		7.10413		6.91696		12.3245		11.2492		19.3993		18.2991		26.4708		27.1781
14.58	0.579636		0.654612		1.13356		1.36484		2.10565		2.46623		3.99091		4.2235		7.14514		6.94224		12.3734		11.2916		19.4555		18.3588		26.5314		27.2372
14.68	0.581589		0.656475		1.14333		1.36853		2.133		2.47344		4.00848		4.23728		7.17444		6.96747		12.4339		11.3339		19.5161		18.4181		26.5724		27.2956
14.78	0.589401		0.658335		1.14333		1.37221		2.14471		2.48063		4.02997		4.25105		7.2135		6.99265		12.4827		11.376		19.5786		18.4771		26.631		27.3534
14.88	0.593307		0.660195		1.14528		1.37588		2.13885		2.48782		4.04169		4.26479		7.23694		7.01778		12.5179		11.418		19.6294		18.5358		26.6739		27.4106
14.98	0.591354		0.662052		1.12614		1.37955		2.15292		2.495		4.0499		4.27852		7.25491		7.04286		12.5632		11.4599		19.6884		18.5941		26.7036		27.4673
15.08	0.591354		0.663908		1.13161		1.38322		2.16229		2.50217		4.06708		4.29222		7.28381		7.06789		12.6214		11.5016		19.7466		18.6521		26.7501		27.5233
15.18	0.589401		0.665762		1.13161		1.38689		2.16425		2.50934		4.07684		4.30591		7.32092		7.09287		12.6624		11.5432		19.8051		18.7098		26.7794		27.5787
15.28	0.601119		0.667615		1.15114		1.39055		2.19354		2.51649		4.10809		4.31958		7.37366		7.1178		12.721		11.5847		19.8852		18.7671		26.8497		27.6336
15.38	0.60112		0.669466		1.15114		1.39421		2.1955		2.52364		4.12958		4.33323		7.39514		7.14268		12.7366		11.626		19.9497		18.8242		26.8927		27.6879
15.48	0.603073		0.671315		1.14333		1.39786		2.20331		2.53078		4.12958		4.34686		7.41272		7.16751		12.7816		11.6672		19.9868		18.8809		26.9302		27.7416
15.58	0.610886		0.673163		1.15895		1.40151		2.21307		2.53792		4.14911		4.36047		7.46155		7.19229		12.8324		11.7083		20.0551		18.9372		26.9786		27.7947
15.68	0.620651		0.675009		1.1609		1.40516		2.22284		2.54504		4.17841		4.37406		7.4928		7.21701		12.8929		11.7492		20.0981		18.9933		27.0392		27.8473
15.78	0.614792		0.676854		1.16481		1.40881		2.22479		2.55216		4.19012		4.38763		7.51428		7.2417		12.9437		11.79		20.1587		19.049		27.0802		27.8993
15.88	0.620651		0.678697		1.17067		1.41245		2.24237		2.55927		4.2077		4.40119		7.54358		7.26632		13.012		11.8307		20.2173		19.1045		27.1192		27.9508
15.98	0.614792		0.680538		1.17458		1.41608		2.24628		2.56637		4.22137		4.41472		7.58264		7.2909		13.0531		11.8712		20.2505		19.1596		27.17		28.0018
16.08	0.630417		0.682378		1.18239		1.41972		2.26385		2.57346		4.24872		4.42824		7.61389		7.31543		13.1116		11.9116		20.3149		19.2144		27.2189		28.0522
16.18	0.624557		0.684216		1.19215		1.42335		2.26581		2.58055		4.26044		4.44173		7.64514		7.33991		13.1273		11.9519		20.3618		19.2689		27.2716		28.1021
16.28	0.630417		0.686053		1.19215		1.42697		2.27362		2.58763		4.27802		4.45521		7.6803		7.36435		13.1702		11.992		20.4067		19.3231		27.3282		28.1515
16.38	0.641739		0.687888		1.20192		1.4306		2.29315		2.5947		4.29559		4.46867		7.7135		7.38873		13.223		12.032		20.4575		19.377		27.3888		28.2003
16.48	0.644089		0.689721		1.21169		1.43422		2.2951		2.60176		4.30341		4.48211		7.73499		7.41306		13.2757		12.0719		20.4985		19.4306		27.42		28.2487
16.58	0.636276		0.691553		1.20387		1.43784		2.30487		2.60882		4.30145		4.49553		7.75452		7.43735		13.305		12.1117		20.5493		19.4838		27.4513		28.2965
16.68	0.630417		0.693383		1.21169		1.44145		2.31464		2.61586		4.33661		4.50893		7.78381		7.46158		13.3538		12.1513		20.5883		19.5368		27.4786		28.3438
16.78	0.63237		0.695211		1.21169		1.44506		2.31659		2.6229		4.35028		4.52231		7.79553		7.48577		13.3851		12.1908		20.6294		19.5895		27.5216		28.3907
16.88	0.640182		0.697038		1.22145		1.44867		2.3244		2.62993		4.36981		4.53568		7.83069		7.50991		13.4241		12.2302		20.6782		19.6419		27.5489		28.437
16.98	0.642136		0.698864		1.23122		1.45227		2.34198		2.63696		4.37958		4.54902		7.86389		7.534		13.4652		12.2694		20.727		19.6939		27.59		28.4829
17.08	0.642136		0.700687		1.2234		1.45587		2.35565		2.64397		4.3913		4.56235		7.88538		7.55804		13.5042		12.3086		20.7602		19.7457		27.6212		28.5283
17.18	0.661667		0.702509		1.25426		1.45946		2.37518		2.65098		4.41864		4.57566		7.93225		7.58203		13.555		12.3475		20.8305		19.7972		27.6911		28.5732
17.28	0.663619		0.70433		1.26637		1.46306		2.39471		2.65798		4.44012		4.58895		7.96545		7.60598		13.5863		12.3864		20.8891		19.8484		27.7325		28.6176
17.38	0.662064		0.706149		1.257		1.46665		2.39706		2.66497		4.45224		4.60222		8.00296		7.62987		13.6257		12.4252		20.913		19.8993		27.7646		28.6616
17.48	0.651901		0.707966		1.26442		1.47023		2.40448		2.67196		4.46161		4.61547		8.026		7.65372		13.6663		12.4638		20.9399		19.95		27.7907		28.7051
17.58	0.651901		0.709782		1.27419		1.47382		2.41425		2.67894		4.47919		4.6287		8.04358		7.67752		13.7132		12.5023		20.9887		20.0003		27.8321		28.7481
17.68	0.653458		0.711596		1.27419		1.47739		2.42596		2.68591		4.49872		4.64192		8.07288		7.70128		13.7562		12.5406		21.0298		20.0504		27.8634		28.7907
17.78	0.661667		0.713409		1.28395		1.48097		2.43378		2.69287		4.5202		4.65512		8.10413		7.72498		13.805		12.5789		21.0883		20.1001		27.8927		28.8329
17.88	0.665573		0.71522		1.30348		1.48454		2.45486		2.69982		4.54169		4.66829		8.13498		7.74864		13.8558		12.617		21.1508		20.1496		27.9317		28.8746
17.98	0.66362		0.71703		1.30544		1.48811		2.45721		2.70677		4.56082		4.68145		8.15686		7.77225		13.8831		12.655		21.1899		20.1989		27.9532		28.9159
18.08	0.671432		0.718838		1.31129		1.49168		2.46307		2.71371		4.58075		4.69459		8.18225		7.79581		13.9339		12.6929		21.2485		20.2478		27.9825		28.9567
18.18	0.673386		0.720644		1.3152		1.49524		2.46893		2.72064		4.60223		4.70772		8.20764		7.81932		13.9554		12.7306		21.2915		20.2965		28.0235		28.9971
18.28	0.673386		0.722449		1.31325		1.4988		2.47675		2.72757		4.61395		4.72082		8.24475		7.84279		13.9964		12.7683		21.3286		20.3448		28.0528		29.0371
18.38	0.681198		0.724252		1.32497		1.50235		2.48651		2.73448		4.63153		4.73391		8.276		7.86621		14.0452		12.8058		21.3794		20.3929		28.0919		29.0767
18.48	0.685104		0.726053		1.33473		1.50591		2.49823		2.74139		4.66083		4.74697		8.31506		7.88958		14.0863		12.8432		21.4204		20.4408		28.1232		29.1158
18.58	0.690964		0.727853		1.3445		1.50945		2.51581		2.74829		4.68231		4.76002		8.34436		7.91291		14.1331		12.8804		21.4692		20.4884		28.17		29.1546
18.68	0.692917		0.729652		1.34294		1.513		2.51425		2.75518		4.69247		4.77305		8.37405		7.93619		14.1648		12.9176		21.5067		20.5357		28.2017		29.1929
18.78	0.700729		0.731449		1.35231		1.51654		2.54315		2.76207		4.72723		4.78606		8.42053		7.95942		14.221		12.9546		21.5571		20.5827		28.2501		29.2309
18.88	0.702682		0.733244		1.36363		1.52008		2.54706		2.76895		4.72137		4.79906		8.45569		7.98261		14.2542		12.9915		21.5981		20.6295		28.2892		29.2684
18.98	0.710495		0.735038		1.37379		1.52362		2.56268		2.77582		4.74677		4.81203		8.49084		8.00574		14.2933		13.0283		21.6469		20.676		28.3107		29.3056
19.08	0.69487		0.73683		1.37379		1.52715		2.55682		2.78268		4.76044		4.82499		8.51428		8.02884		14.3241		13.065		21.6801		20.7222		28.34		29.3423
19.18	0.708542		0.738621		1.38356		1.53068		2.58221		2.78954		4.77802		4.83793		8.55139		8.05188		14.3734		13.1015		21.7251		20.7682		28.3692		29.3787
19.28	0.722213		0.74041		1.38551		1.5342		2.58612		2.79639		4.81122		4.85085		8.58459		8.07488		14.4241		13.138		21.7798		20.8139		28.4025		29.4147
19.38	0.704636		0.742197		1.39333		1.53772		2.59393		2.80323		4.8288		4.86375		8.61349		8.09783		14.4456		13.1743		21.7993		20.8594		28.422		29.4503
19.48	0.710495		0.743983		1.39333		1.54124		2.61151		2.81006		4.84833		4.87664		8.64514		8.12074		14.4749		13.2105		21.8266		20.9046		28.4396		29.4855
19.58	0.714005		0.745768		1.39333		1.54476		2.60565		2.81689		4.862		4.8895		8.67444		8.1436		14.514		13.2466		21.8676		20.9495		28.4532		29.5204
19.68	0.714401		0.74755		1.40309		1.54827		2.60565		2.8237		4.87958		4.90235		8.69592		8.16642		14.5374		13.2825		21.9087		20.9942		28.4806		29.5549
19.78	0.722213		0.749332		1.40309		1.55178		2.62283		2.83051		4.89911		4.91518		8.71545		8.18919		14.5824		13.3184		21.938		21.0386		28.5099		29.5891
19.88	0.714401		0.751111		1.40309		1.55528		2.62909		2.83732		4.9202		4.928		8.74475		8.21191		14.596		13.3541		21.9692		21.0828		28.5314		29.6228
19.98	0.712845		0.75289		1.40349		1.55879		2.62558		2.84411		4.93271		4.94079		8.77249		8.23459		14.6355		13.3897		21.9891		21.1268		28.5611		29.6563
20.08	0.722214		0.754666		1.4109		1.56228		2.64667		2.8509		4.94989		4.95357		8.8053		8.25722		14.6722		13.4252		22.0258		21.1705		28.59		29.6894
20.18	0.730026		0.756441		1.41872		1.56578		2.65253		2.85768		4.96942		4.96632		8.83069		8.2798		14.7132		13.4606		22.0766		21.2139		28.6271		29.7221
20.28	0.731979		0.758215		1.4402		1.56927		2.6662		2.86445		4.99872		4.97906		8.86389		8.30234		14.7523		13.4959		22.1255		21.2571		28.6603		29.7545
20.38	0.731979		0.759987		1.45348		1.57276		2.67401		2.87122		5.01044		4.99179		8.87561		8.32484		14.7855		13.5311		22.1587		21.3001		28.6798		29.7865
20.48	0.733932		0.761757		1.46364		1.57625		2.68573		2.87798		5.03192		5.00449		8.91272		8.34729		14.8148		13.5661		22.188		21.3428		28.7106		29.8183
20.58	0.733536		0.763526		1.45583		1.57973		2.69354		2.88473		5.03973		5.01718		8.94202		8.36969		14.8519		13.6011		22.2266		21.3853		28.7325		29.8496
20.68	0.733932		0.765293		1.46364		1.58321		2.70331		2.89147		5.05145		5.02985		8.95569		8.39205		14.8753		13.6359		22.2505		21.4275		28.7599		29.8807
20.78	0.724167		0.767059		1.45583		1.58668		2.71307		2.89821		5.05927		5.0425		8.98303		8.41437		14.9124		13.6706		22.27		21.4695		28.7814		29.9114
20.88	0.728073		0.768823		1.46559		1.59015		2.7287		2.90494		5.07294		5.05513		9.01624		8.43664		14.9476		13.7052		22.3091		21.5112		28.8146		29.9418
20.98	0.732376		0.770586		1.4738		1.59362		2.72519		2.91166		5.09091		5.06775		9.03577		8.45886		14.9753		13.7397		22.3407		21.5528		28.8403		29.9719
21.08	0.722214		0.772347		1.4734		1.59709		2.73611		2.91837		5.10028		5.08035		9.06702		8.48104		15.0038		13.7741		22.3774		21.5941		28.8536		30.0017
21.18	0.724167		0.774107		1.48512		1.60055		2.74628		2.92508		5.11981		5.09293		9.09436		8.50318		15.0374		13.8083		22.4106		21.6351		28.881		30.0312
21.28	0.722214		0.775865		1.48317		1.60401		2.75604		2.93178		5.13934		5.10549		9.1178		8.52527		15.0745		13.8425		22.438		21.6759		28.9005		30.0603
21.38	0.722214		0.777621		1.49294		1.60746		2.76776		2.93847		5.15106		5.11804		9.14709		8.54732		15.1156		13.8765		22.4712		21.7165		28.9298		30.0892
21.48	0.714401		0.779376		1.48512		1.61092		2.77557		2.94515		5.16043		5.13056		9.16467		8.56932		15.1468		13.9105		22.5083		21.7569		28.9532		30.1177
21.58	0.72377		0.78113		1.50426		1.61437		2.78534		2.95183		5.19208		5.14307		9.19397		8.59128		15.1761		13.9443		22.5395		21.797		28.9806		30.146
21.68	0.731979		0.782882		1.51247		1.61781		2.7951		2.9585		5.20184		5.15557		9.21545		8.61319		15.223		13.978		22.5766		21.8369		29.0099		30.1739
21.78	0.726119		0.784632		1.50661		1.62125		2.7951		2.96516		5.21161		5.16804		9.23498		8.63506		15.2562		14.0116		22.6098		21.8766		29.0235		30.2016
21.88	0.72261		0.786381		1.51286		1.62469		2.80331		2.97181		5.22958		5.1805		9.26273		8.65689		15.2742		14.0451		22.6376		21.9161		29.0509		30.2289
21.98	0.720261		0.788128		1.51247		1.62813		2.81268		2.97846		5.23114		5.19294		9.28381		8.67867		15.305		14.0785		22.6684		21.9553		29.0802		30.256
22.08	0.724167		0.789874		1.51442		1.63156		2.82635		2.9851		5.24091		5.20536		9.31506		8.70041		15.3245		14.1118		22.7094		21.9943		29.0939		30.2828
22.18	0.720261		0.791619		1.53004		1.63499		2.83377		2.99173		5.25653		5.21776		9.33264		8.7221		15.3538		14.145		22.7368		22.0331		29.129		30.3093
22.28	0.716354		0.793361		1.53395		1.63842		2.83807		2.99836		5.2702		5.23015		9.35413		8.74375		15.387		14.178		22.7602		22.0717		29.1525		30.3356
22.38	0.712448		0.795103		1.53395		1.64184		2.84589		3.00498		5.27997		5.24252		9.36584		8.76536		15.4144		14.211		22.7876		22.11		29.172		30.3615
22.48	0.704239		0.796842		1.532		1.64526		2.84589		3.01159		5.29169		5.25487		9.38498		8.78692		15.4359		14.2438		22.8091		22.1482		29.1915		30.3872
22.58	0.712845		0.798581		1.54176		1.64868		2.84628		3.01819		5.30927		5.26721		9.4053		8.80844		15.4714		14.2766		22.8466		22.1861		29.2193		30.4127
22.68	0.702682		0.800317		1.54176		1.65209		2.8537		3.02479		5.32098		5.27953		9.42249		8.82992		15.4847		14.3092		22.877		22.2238		29.2306		30.4378
22.78	0.710495		0.802053		1.54958		1.6555		2.87128		3.03138		5.33661		5.29183		9.44397		8.85135		15.5199		14.3418		22.9067		22.2613		29.2482		30.4627
22.88	0.714401		0.803786		1.55739		1.65891		2.88495		3.03796		5.35028		5.30411		9.46545		8.87274		15.5448		14.3742		22.9497		22.2986		29.2716		30.4873
22.98	0.702682		0.805518		1.55348		1.66231		2.883		3.04454		5.362		5.31638		9.48303		8.89409		15.5648		14.4065		22.9692		22.3356		29.2892		30.5117
23.08	0.714401		0.807249		1.5652		1.66571		2.89667		3.0511		5.38153		5.32863		9.51428		8.91539		15.6058		14.4388		23.0083		22.3725		29.3126		30.5358
23.18	0.722214		0.808978		1.57301		1.66911		2.91385		3.05766		5.39911		5.34086		9.53577		8.93666		15.6253		14.4709		23.0473		22.4092		29.3302		30.5597
23.28	0.724166		0.810706		1.58473		1.6725		2.92596		3.06422		5.41278		5.35307		9.56506		8.95788		15.6644		14.5029		23.0708		22.4456		29.363		30.5833
23.38	0.725723		0.812432		1.58473		1.67589		2.92792		3.07076		5.42059		5.36527		9.59436		8.97905		15.6878		14.5348		23.0981		22.4818		29.3751		30.6067
23.48	0.728073		0.814157		1.60426		1.67928		2.94745		3.0773		5.4538		5.37745		9.60608		9.00019		15.7249		14.5666		23.1313		22.5179		29.4025		30.6298
23.58	0.732376		0.81588		1.60426		1.68267		2.94589		3.08383		5.45029		5.38961		9.62405		9.02128		15.7468		14.5983		23.1571		22.5537		29.4126		30.6527
23.68	0.733932		0.817601		1.60622		1.68605		2.95526		3.09036		5.47137		5.40176		9.64514		9.04232		15.7835		14.6299		23.1958		22.5893		29.4415		30.6753
23.78	0.733932		0.819322		1.60426		1.68942		2.95526		3.09687		5.47919		5.41389		9.66428		9.06333		15.7952		14.6614		23.2192		22.6248		29.461		30.6977
23.88	0.731979		0.82104		1.61403		1.6928		2.97479		3.10338		5.51004		5.426		9.68616		9.0843		15.8324		14.6928		23.2563		22.66		29.4825		30.7199
23.98	0.730026		0.822757		1.61403		1.69617		2.98456		3.10988		5.51239		5.4381		9.70374		9.10522		15.8363		14.7241		23.2778		22.695		29.5001		30.7418
24.08	0.733932		0.824473		1.62379		1.69954		2.98651		3.11638		5.52997		5.45017		9.72522		9.1261		15.8656		14.7553		23.2993		22.7299		29.5314		30.7635
24.18	0.731583		0.826187		1.63356		1.7029		2.99588		3.12287		5.53973		5.46223		9.74475		9.14693		15.8929		14.7864		23.3282		22.7645		29.5431		30.785
24.28	0.743697		0.8279		1.64333		1.70627		3.01581		3.12935		5.56317		5.47428		9.77405		9.16773		15.9241		14.8174		23.3501		22.7989		29.5704		30.8063
24.38	0.734329		0.829611		1.64372		1.70962		3.00839		3.13582		5.57138		5.48631		9.79398		9.18848		15.946		14.8483		23.3895		22.8332		29.5903		30.8273
24.48	0.731979		0.83132		1.63356		1.71298		3.01385		3.14229		5.58075		5.49832		9.79358		9.2092		15.9632		14.8791		23.3989		22.8672		29.5997		30.8481
24.58	0.741745		0.833029		1.65269		1.71633		3.02362		3.14875		5.59833		5.51031		9.82288		9.22987		16.0038		14.9098		23.4282		22.9011		29.629		30.8687
24.68	0.739792		0.834735		1.65309		1.71968		3.03339		3.1552		5.61005		5.52228		9.83459		9.25049		16.0257		14.9404		23.4477		22.9348		29.6407		30.8891
24.78	0.755019		0.83644		1.657		1.72303		3.05487		3.16165		5.63153		5.53424		9.87366		9.27108		16.055		14.971		23.4712		22.9682		29.6716		30.9092
24.88	0.755417		0.838144		1.65504		1.72637		3.05487		3.16809		5.63348		5.54619		9.90451		9.29163		16.0745		15.0014		23.4985		23.0015		29.6817		30.9292
24.98	0.763229		0.839846		1.67262		1.72971		3.08221		3.17452		5.66864		5.55811		9.93616		9.31213		16.1156		15.0317		23.5278		23.0346		29.7208		30.9489
25.08	0.755814		0.841547		1.66521		1.73305		3.0748		3.18094		5.67294		5.57002		9.94632		9.3326		16.1355		15.0619		23.5497		23.0676		29.7427		30.9685
25.18	0.769089		0.843246		1.68044		1.73638		3.09393		3.18736		5.69598		5.58191		9.98108		9.35302		16.182		15.092		23.5864		23.1003		29.7696		30.9878
25.28	0.782761		0.844944		1.69215		1.73971		3.11502		3.19377		5.70966		5.59379		10.0123		9.3734		16.2152		15.122		23.6274		23.1328		29.7989		31.0069
25.38	0.800339		0.84664		1.70387		1.74304		3.12518		3.20017		5.73114		5.60565		10.0338		9.39374		16.2523		15.1519		23.6489		23.1652		29.8224		31.0259
25.48	0.794083		0.848335		1.70192		1.74636		3.13495		3.20657		5.74872		5.61749		10.0533		9.41404		16.2835		15.1817		23.6762		23.1974		29.8302		31.0446
25.58	0.804245		0.850028		1.70387		1.74968		3.14471		3.21296		5.76044		5.62932		10.0826		9.4343		16.3148		15.2115		23.7055		23.2294		29.8497		31.0631
25.68	0.812057		0.85172		1.71324		1.753		3.14667		3.21934		5.76981		5.64113		10.1022		9.45451		16.3421		15.2411		23.7192		23.2612		29.8614		31.0815
25.78	0.831588		0.85341		1.73122		1.75631		3.16229		3.22572		5.7995		5.65292		10.1428		9.47469		16.3827		15.2706		23.7559		23.2928		29.879		31.0996
25.88	0.833542		0.855099		1.73317		1.75962		3.16425		3.23208		5.82098		5.6647		10.1569		9.49483		16.4066		15.3001		23.7798		23.3243		29.8888		31.1176
25.98	0.831589		0.856787		1.74294		1.76293		3.18378		3.23844		5.8327		5.67646		10.1842		9.51492		16.4339		15.3294		23.8188		23.3555		29.9122		31.1353
26.08	0.831192		0.858473		1.74294		1.76624		3.17596		3.2448		5.85028		5.6882		10.2037		9.53498		16.4652		15.3586		23.8305		23.3866		29.9314		31.1529
26.18	0.843704		0.860157		1.76286		1.76954		3.19394		3.25114		5.87021		5.69993		10.2354		9.55499		16.4949		15.3878		23.8583		23.4176		29.9536		31.1703
26.28	0.841354		0.86184		1.75465		1.77284		3.18573		3.25749		5.88153		5.71164		10.2467		9.57497		16.5062		15.4169		23.8696		23.4483		29.9708		31.1875
26.38	0.853073		0.863522		1.7527		1.77613		3.20486		3.26382		5.89911		5.72333		10.2643		9.5949		16.5433		15.4458		23.8989		23.4789		29.9825		31.2046
26.48	0.843307		0.865202		1.76247		1.77942		3.21503		3.27014		5.91278		5.73501		10.2936		9.6148		16.5667		15.4747		23.9204		23.5093		30.0021		31.2214
26.58	0.843307		0.86688		1.76247		1.78271		3.20721		3.27646		5.91278		5.74667		10.3131		9.63465		16.5843		15.5035		23.9301		23.5395		30.0216		31.2381
26.68	0.860886		0.868557		1.77223		1.786		3.23456		3.28277		5.94794		5.75831		10.3424		9.65447		16.6312		15.5322		23.9653		23.5696		30.0411		31.2546
26.78	0.85463		0.870233		1.76598		1.78928		3.2287		3.28908		5.94403		5.76994		10.3576		9.67424		16.639		15.5608		23.9809		23.5995		30.0528		31.271
26.88	0.872604		0.871907		1.782		1.79256		3.25409		3.29538		5.96747		5.78155		10.3932		9.69398		16.6722		15.5893		24.0161		23.6292		30.0704		31.2871
26.98	0.892136		0.87358		1.79567		1.79584		3.27557		3.30167		5.98895		5.79315		10.4166		9.71367		16.7132		15.6177		24.0395		23.6588		30.0841		31.3031
27.08	0.882767		0.875251		1.79216		1.79911		3.2662		3.30795		6.00107		5.80473		10.4346		9.73333		16.7327		15.646		24.0477		23.6881		30.0923		31.3189
27.18	0.88237		0.876921		1.79176		1.80238		3.27362		3.31423		6.01981		5.81629		10.4537		9.75294		16.7464		15.6742		24.0669		23.7174		30.0997		31.3346
27.28	0.872604		0.878589		1.79176		1.80565		3.27557		3.3205		6.02216		5.82784		10.4733		9.77252		16.764		15.7023		24.0864		23.7464		30.1017		31.3501
27.38	0.88237		0.880256		1.79372		1.80892		3.29315		3.32677		6.03778		5.83937		10.485		9.79206		16.7855		15.7304		24.1172		23.7753		30.1212		31.3654
27.48	0.883926		0.881922		1.79176		1.81218		3.29471		3.33302		6.05145		5.85088		10.5026		9.81155		16.8031		15.7583		24.1294		23.804		30.1388		31.3806
27.58	0.874557		0.883585		1.79176		1.81544		3.29706		3.33927		6.05927		5.86238		10.524		9.83101		16.8245		15.7862		24.1489		23.8326		30.1427		31.3956
27.68	0.892136		0.885248		1.80153		1.81869		3.31268		3.34551		6.0788		5.87386		10.5436		9.85043		16.8714		15.814		24.186		23.861		30.1681		31.4105
27.78	0.88237		0.886909		1.80153		1.82194		3.3244		3.35175		6.09052		5.88533		10.5729		9.86981		16.9027		15.8417		24.1997		23.8893		30.172		31.4252
27.88	0.892136		0.888569		1.81285		1.82519		3.33807		3.35798		6.11005		5.89678		10.594		9.88915		16.9261		15.8693		24.227		23.9173		30.2009		31.4397
27.98	0.880814		0.890227		1.80388		1.82844		3.33456		3.3642		6.12021		5.90821		10.6045		9.90845		16.9519		15.8968		24.2391		23.9453		30.2017		31.4541
28.08	0.899948		0.891884		1.82106		1.83168		3.36346		3.37042		6.13739		5.91963		10.651		9.92772		16.9808		15.9242		24.2758		23.973		30.2286		31.4683
28.18	0.892136		0.893539		1.82301		1.83492		3.3576		3.37663		6.15887		5.93103		10.6666		9.94694		17.0042		15.9515		24.2973		24.0007		30.2442		31.4824
28.28	0.893692		0.895193		1.82301		1.83816		3.36542		3.38283		6.15106		5.94241		10.6744		9.96613		17.0159		15.9787		24.3266		24.0281		30.2521		31.4964
28.38	0.903854		0.896845		1.82497		1.84139		3.37714		3.38902		6.17996		5.95378		10.694		9.98528		17.0546		16.0059		24.3383		24.0554		30.2716		31.5102
28.48	0.903854		0.898496		1.82301		1.84462		3.37518		3.39521		6.18427		5.96514		10.7135		10.0044		17.057		16.033		24.3501		24.0826		30.2735		31.5238
28.58	0.903854		0.900146		1.82497		1.84785		3.39471		3.40139		6.20184		5.97647		10.7448		10.0235		17.096		16.0599		24.3774		24.1095		30.3009		31.5373
28.68	0.903854		0.901794		1.82301		1.85107		3.39667		3.40757		6.2038		5.9878		10.7545		10.0425		17.1175		16.0868		24.3794		24.1364		30.3107		31.5507
28.78	0.903854		0.90344		1.82301		1.85429		3.39471		3.41374		6.21161		5.9991		10.774		10.0615		17.1351		16.1136		24.3985		24.1631		30.3126		31.5639
28.88	0.903854		0.905086		1.8152		1.85751		3.4158		3.4199		6.24091		6.01039		10.7951		10.0804		17.1741		16.1404		24.4301		24.1896		30.3321		31.577
28.98	0.911667		0.906729		1.82106		1.86073		3.4162		3.42605		6.25848		6.02167		10.8229		10.0994		17.1956		16.167		24.4497		24.216		30.3517		31.59
29.08	0.91362		0.908372		1.83278		1.86394		3.43417		3.4322		6.2706		6.03292		10.8369		10.1182		17.2234		16.1935		24.4696		24.2422		30.3599		31.6028
29.18	0.91362		0.910012		1.83278		1.86715		3.42596		3.43834		6.27997		6.04417		10.8541		10.1371		17.2425		16.22		24.4868		24.2683		30.3712		31.6155
29.28	0.921433		0.911652		1.84254		1.87035		3.45917		3.44447		6.30731		6.05539		10.8912		10.1559		17.2913		16.2464		24.5258		24.2943		30.3888		31.628
29.38	0.933151		0.91329		1.85231		1.87356		3.46503		3.4506		6.3288		6.0666		10.9127		10.1746		17.3148		16.2727		24.5395		24.3201		30.4083		31.6405
29.48	0.91362		0.914927		1.83473		1.87676		3.46503		3.45672		6.3288		6.0778		10.9225		10.1934		17.3226		16.2989		24.5473		24.3457		30.4196		31.6528
29.58	0.923386		0.916562		1.84254		1.87995		3.46698		3.46283		6.33075		6.08898		10.9537		10.2121		17.3538		16.325		24.5786		24.3712		30.4337		31.6649
29.68	0.915573		0.918195		1.83473		1.88315		3.46698		3.46894		6.34207		6.10014		10.9655		10.2307		17.3573		16.351		24.5883		24.3966		30.4357		31.6769
29.78	0.931198		0.919828		1.85036		1.88634		3.4826		3.47504		6.36786		6.11129		10.983		10.2493		17.4027		16.377		24.6176		24.4218		30.4591		31.6889
29.88	0.933151		0.921459		1.86208		1.88953		3.47675		3.48113		6.37958		6.12242		11.0041		10.2679		17.4163		16.4028		24.6294		24.4469		30.4728		31.7006
29.98	0.914017		0.923088		1.85271		1.89271		3.483		3.48722		6.37802		6.13354		11.0049		10.2864		17.4324		16.4286		24.6356		24.4718		30.479		31.7123
30.08	0.930801		0.924716		1.86012		1.89589		3.48456		3.4933		6.38934		6.14464		11.0338		10.3049		17.4632		16.4543		24.6665		24.4966		30.4903		31.7238
30.18	0.933151		0.926343		1.85036		1.89907		3.49393		3.49937		6.39911		6.15572		11.0436		10.3234		17.4749		16.4799		24.6762		24.5213		30.5001		31.7352
30.28	0.921433		0.927968		1.84254		1.90225		3.49432		3.50544		6.40887		6.16679		11.0553		10.3418		17.5023		16.5055		24.688		24.5458		30.5021		31.7465
30.38	0.933151		0.929592		1.86363		1.90542		3.508		3.5115		6.43036		6.17785		11.0748		10.3602		17.5257		16.5309		24.7286		24.5702		30.5314		31.7577
30.48	0.933151		0.931214		1.86403		1.90859		3.51581		3.51755		6.43231		6.18889		11.0944		10.3786		17.5452		16.5563		24.7407		24.5944		30.5333		31.7688
30.58	0.923386		0.932835		1.85622		1.91176		3.508		3.5236		6.44012		6.19991		11.1041		10.3969		17.5648		16.5816		24.7426		24.6185		30.5411		31.7797
30.68	0.933151		0.934455		1.86403		1.91492		3.51581		3.52964		6.46121		6.21092		11.1256		10.4152		17.596		16.6068		24.7622		24.6425		30.5607		31.7906
30.78	0.933152		0.936073		1.86247		1.91808		3.52402		3.53567		6.46982		6.22191		11.126		10.4334		17.6023		16.6319		24.7704		24.6663		30.5611		31.8013
30.88	0.940964		0.93769		1.87965		1.92124		3.53339		3.5417		6.47919		6.23289		11.151		10.4516		17.6409		16.657		24.8051		24.69		30.5802		31.8119
30.98	0.935104		0.939305		1.86598		1.92439		3.53534		3.54772		6.48114		6.24385		11.1662		10.4698		17.6468		16.6819		24.811		24.7136		30.5821		31.8224
31.08	0.933151		0.940919		1.87184		1.92754		3.54315		3.55373		6.50067		6.2548		11.1764		10.4879		17.6738		16.7068		24.8383		24.737		30.611		31.8327
31.18	0.925339		0.942531		1.87184		1.93069		3.54706		3.55974		6.51044		6.26573		11.194		10.506		17.6859		16.7316		24.8501		24.7603		30.6134		31.843
31.28	0.921432		0.944142		1.87184		1.93384		3.5451		3.56574		6.5202		6.27664		11.1959		10.5241		17.7054		16.7563		24.8676		24.7834		30.6212		31.8532
31.38	0.933151		0.945752		1.87379		1.93698		3.56619		3.57174		6.53192		6.28754		11.2155		10.5421		17.7347		16.781		24.8891		24.8065		30.6329		31.8632
31.48	0.923386		0.94736		1.8734		1.94012		3.55878		3.57772		6.53973		6.29843		11.2272		10.5601		17.7464		16.8056		24.9008		24.8294		30.6407		31.8732
31.58	0.934708		0.948967		1.88356		1.94326		3.56659		3.5837		6.55927		6.3093		11.2448		10.5781		17.7738		16.83		24.9184		24.8522		30.6525		31.8831
31.68	0.933151		0.950572		1.89137		1.94639		3.58417		3.58968		6.5784		6.32015		11.2623		10.596		17.8031		16.8544		24.938		24.8748		30.6622		31.8928
31.78	0.943314		0.952177		1.89372		1.94952		3.59433		3.59564		6.58115		6.33099		11.292		10.6139		17.8327		16.8788		24.9755		24.8973		30.6802		31.9024
31.88	0.952682		0.953779		1.90114		1.95265		3.59589		3.60161		6.59833		6.34181		11.3112		10.6317		17.8636		16.903		24.9887		24.9197		30.6993		31.912
31.98	0.960495		0.955381		1.90114		1.95578		3.61151		3.60756		6.61005		6.35262		11.3229		10.6495		17.8792		16.9272		24.9966		24.942		30.7091		31.9214
32.08	0.964401		0.95698		1.90504		1.9589		3.60956		3.61351		6.62372		6.36341		11.3463		10.6673		17.8988		16.9513		25.02		24.9641		30.7228		31.9308
32.18	0.972214		0.958579		1.9109		1.96202		3.62323		3.61945		6.63934		6.37419		11.3619		10.685		17.9144		16.9753		25.0376		24.9861		30.7306		31.94
32.28	0.974166		0.960176		1.91286		1.96513		3.62518		3.62538		6.64325		6.38495		11.3752		10.7027		17.9339		16.9992		25.0493		25.008		30.7482		31.9492
32.38	0.975723		0.961772		1.92458		1.96825		3.62518		3.63131		6.66083		6.3957		11.3951		10.7204		17.9456		17.0231		25.0571		25.0298		30.7521		31.9582
32.48	0.966354		0.963366		1.92653		1.97136		3.64471		3.63723		6.66278		6.40644		11.4147		10.738		17.9648		17.0469		25.0805		25.0514		30.7731		31.9672
32.58	0.974167		0.964959		1.9359		1.97446		3.65643		3.64315		6.68036		6.41715		11.4362		10.7556		17.9886		17.0706		25.0903		25.0729		30.7931		31.9761
32.68	0.972214		0.96655		1.94411		1.97757		3.66385		3.64905		6.69012		6.42786		11.4557		10.7732		18.014		17.0942		25.1079		25.0943		30.7931		31.9848
32.78	0.982375		0.96814		1.94646		1.98067		3.67441		3.65496		6.7081		6.43854		11.4737		10.7907		18.0261		17.1178		25.1259		25.1156		30.8111		31.9935
32.88	0.972214		0.969729		1.94411		1.98377		3.68378		3.66085		6.71161		6.44922		11.483		10.8082		18.0433		17.1412		25.1372		25.1368		30.8204		32.0021
32.98	0.972214		0.971316		1.94411		1.98686		3.68378		3.66674		6.71942		6.45987		11.4928		10.8256		18.055		17.1646		25.1485		25.1578		30.8224		32.0106
33.08	0.981979		0.972902		1.95387		1.98995		3.69354		3.67262		6.72137		6.47052		11.5143		10.8431		18.0667		17.188		25.1606		25.1787		30.84		32.019
33.18	0.980026		0.974487		1.96169		1.99304		3.69354		3.6785		6.737		6.48114		11.5299		10.8604		18.0921		17.2112		25.186		25.1995		30.8497		32.0273
33.28	0.983932		0.97607		1.9734		1.99613		3.71503		3.68437		6.76004		6.49176		11.5553		10.8778		18.1234		17.2344		25.1997		25.2202		30.8692		32.0356
33.38	0.983536		0.977652		1.96559		1.99921		3.72284		3.69023		6.75262		6.50235		11.5647		10.8951		18.1351		17.2575		25.2094		25.2408		30.8732		32.0437
33.48	0.974167		0.979232		1.96364		2.00229		3.71698		3.69609		6.76044		6.51294		11.5748		10.9124		18.1546		17.2805		25.2173		25.2612		30.881		32.0518
33.58	0.983932		0.980811		1.98317		2.00537		3.72635		3.70194		6.77997		6.52351		11.5944		10.9296		18.1761		17.3035		25.2407		25.2816		30.8927		32.0598
33.68	0.982376		0.982389		1.9738		2.00845		3.73495		3.70778		6.78818		6.53406		11.5948		10.9468		18.1921		17.3264		25.2469		25.3018		30.8989		32.0676
33.78	0.989791		0.983965		1.99059		2.01152		3.75214		3.71362		6.80731		6.5446		11.6198		10.964		18.2113		17.3492		25.2661		25.3219		30.9083		32.0755
33.88	0.991745		0.98554		1.98512		2.01459		3.75409		3.71945		6.81903		6.55512		11.6315		10.9811		18.2308		17.3719		25.2778		25.3419		30.9181		32.0832
33.98	0.991745		0.987114		1.99294		2.01765		3.75409		3.72528		6.83075		6.56563		11.6432		10.9982		18.2421		17.3946		25.2856		25.3617		30.92		32.0908
34.08	0.978073		0.988686		1.99684		2.02072		3.76776		3.73109		6.8327		6.57612		11.6666		11.0153		18.2601		17.4171		25.2915		25.3815		30.9239		32.0984
34.18	0.974167		0.990257		1.99489		2.02378		3.758		3.7369		6.8327		6.5866		11.6666		11.0324		18.2757		17.4397		25.2973		25.4012		30.9314		32.1059
34.28	0.983536		0.991826		2.0027		2.02684		3.77362		3.74271		6.84833		6.59707		11.6823		11.0494		18.2952		17.4621		25.3188		25.4207		30.9396		32.1133
34.38	0.978073		0.993394		2.00661		2.02989		3.77753		3.74851		6.862		6.60752		11.7053		11.0663		18.3245		17.4845		25.3305		25.4401		30.9532		32.1206
34.48	0.983932		0.994961		2.03004		2.03294		3.79315		3.7543		6.87762		6.61795		11.7252		11.0833		18.3538		17.5068		25.3462		25.4595		30.9708		32.1279
34.58	0.995651		0.996526		2.0359		2.03599		3.80643		3.76009		6.8913		6.62837		11.735		11.1002		18.3675		17.529		25.3598		25.4787		30.9845		32.1351
34.68	0.983932		0.99809		2.03395		2.03904		3.80878		3.76587		6.90262		6.63878		11.7565		11.117		18.3753		17.5511		25.3774		25.4978		30.9825		32.1422
34.78	0.991745		0.999653		2.04332		2.04208		3.81464		3.77164		6.91083		6.64917		11.7662		11.1339		18.3949		17.5732		25.3872		25.5168		31.0001		32.1492
34.88	0.994095		1.00121		2.05388		2.04512		3.83456		3.77741		6.93271		6.65955		11.792		11.1506		18.4128		17.5952		25.4087		25.5357		31.0122		32.1562
34.98	0.991745		1.00277		2.0652		2.04816		3.84393		3.78317		6.94012		6.66991		11.8053		11.1674		18.4437		17.6172		25.4301		25.5545		31.0294		32.1631
35.08	0.991745		1.00433		2.06325		2.05119		3.84589		3.78892		6.94989		6.68026		11.8131		11.1841		18.4554		17.639		25.4301		25.5731		31.0392		32.1699
35.18	0.991745		1.00589		2.07301		2.05422		3.8537		3.79467		6.96161		6.69059		11.8424		11.2008		18.473		17.6608		25.4477		25.5917		31.0509		32.1766
35.28	1.00151		1.00745		2.07497		2.05725		3.85565		3.80041		6.96942		6.70091		11.8619		11.2175		18.4925		17.6825		25.4594		25.6102		31.0685		32.1833
35.38	1.01088		1.009		2.09059		2.06028		3.87128		3.80615		6.98895		6.71121		11.8815		11.2341		18.512		17.7042		25.4673		25.6285		31.0685		32.1899
35.48	1.00346		1.01055		2.09254		2.0633		3.86542		3.81188		6.98895		6.7215		11.8854		11.2507		18.5331		17.7258		25.477		25.6468		31.0724		32.1964
35.58	1.01323		1.0121		2.10231		2.06632		3.87323		3.8176		7.00067		6.73178		11.9045		11.2673		18.5472		17.7473		25.4907		25.6649		31.0915		32.2029
35.68	1.00346		1.01365		2.0945		2.06934		3.88495		3.82332		7.00848		6.74204		11.9069		11.2838		18.555		17.7687		25.4985		25.683		31.0939		32.2093
35.78	1.01167		1.0152		2.10075		2.07235		3.88534		3.82903		7.02841		6.75228		11.9229		11.3003		18.5827		17.7901		25.5165		25.7009		31.1099		32.2156
35.88	1.00151		1.01675		2.10191		2.07536		3.883		3.83473		7.02997		6.76252		11.9323		11.3168		18.5941		17.8114		25.518		25.7188		31.1114		32.2219
35.98	1.02104		1.0183		2.12184		2.07837		3.90448		3.84043		7.03973		6.77273		11.9713		11.3332		18.6234		17.8327		25.5551		25.7365		31.129		32.2281
36.08	1.01323		1.01984		2.11598		2.08138		3.90604		3.84612		7.05106		6.78294		11.985		11.3496		18.6351		17.8538		25.5669		25.7542		31.1329		32.2342
36.18	1.01518		1.02139		2.12379		2.08438		3.92596		3.8518		7.06317		6.79313		12.0045		11.366		18.6644		17.8749		25.5786		25.7717		31.1407		32.2403
36.28	1.00502		1.02293		2.12379		2.08738		3.92596		3.85748		7.06122		6.8033		12.0162		11.3823		18.6663		17.896		25.5864		25.7892		31.1427		32.2463
36.38	1.01518		1.02447		2.13356		2.09037		3.93573		3.86315		7.0827		6.81346		12.0338		11.3986		18.6937		17.917		25.6098		25.8065		31.1603		32.2522
36.48	1.01518		1.02601		2.13356		2.09337		3.92792		3.86882		7.08075		6.82361		12.0436		11.4149		18.6956		17.9379		25.629		25.8238		31.172		32.2581
36.58	1.00581		1.02755		2.12614		2.09636		3.93613		3.87448		7.09091		6.83374		12.0362		11.4311		18.7156		17.9587		25.6317		25.841		31.1646		32.2639
36.68	1.00346		1.02908		2.12965		2.09935		3.93378		3.88013		7.09833		6.84385		12.0608		11.4473		18.723		17.9794		25.645		25.858		31.1778		32.2697
36.78	1.01323		1.03062		2.13356		2.10233		3.95331		3.88578		7.11981		6.85396		12.0768		11.4635		18.7523		18.0001		25.6684		25.875		31.1896		32.2754
36.88	1.00151		1.03215		2.13161		2.10532		3.95331		3.89142		7.12177		6.86405		12.0768		11.4796		18.7542		18.0208		25.6782		25.8918		31.1915		32.281
36.98	1.00151		1.03369		2.13161		2.1083		3.95526		3.89706		7.112		6.87412		12.0846		11.4957		18.7636		18.0413		25.6801		25.9086		31.1911		32.2866
37.08	1.01128		1.03522		2.13356		2.11127		3.95526		3.90269		7.12958		6.88418		12.1139		11.5118		18.7855		18.0618		25.6899		25.9253		31.211		32.2921
37.18	1.01283		1.03675		2.13316		2.11425		3.95331		3.90831		7.13153		6.89423		12.1158		11.5278		18.7855		18.0823		25.6899		25.9419		31.213		32.2975
37.28	1.01323		1.03828		2.14333		2.11722		3.95526		3.91393		7.13153		6.90426		12.1334		11.5438		18.8148		18.1026		25.7173		25.9584		31.2306		32.3029
37.38	1.00346		1.0398		2.13551		2.12019		3.96463		3.91954		7.13934		6.91428		12.1354		11.5598		18.8167		18.1229		25.727		25.9748		31.2403		32.3083
37.48	1.00542		1.04133		2.14333		2.12316		3.97479		3.92514		7.15106		6.92428		12.153		11.5757		18.8441		18.1432		25.7387		25.9911		31.2599		32.3136
37.58	1.00386		1.04286		2.15349		2.12612		3.98495		3.93074		7.16904		6.93427		12.1748		11.5916		18.8562		18.1633		25.7587		26.0073		31.2622		32.3188
37.68	1.01128		1.04438		2.15309		2.12908		3.98651		3.93633		7.17059		6.94425		12.1842		11.6075		18.8734		18.1834		25.7602		26.0234		31.2618		32.324
37.78	1.01323		1.0459		2.16286		2.13204		4.00214		3.94192		7.19012		6.95421		12.2115		11.6233		18.9124		18.2035		25.7856		26.0394		31.2892		32.3291
37.88	1.00542		1.04742		2.15504		2.13499		4.008		3.9475		7.18231		6.96416		12.2076		11.6392		18.9163		18.2235		25.7993		26.0553		31.2833		32.3342
37.98	1.01128		1.04894		2.17067		2.13794		4.01581		3.95307		7.19989		6.9741		12.2424		11.6549		18.9339		18.2434		25.8169		26.0712		31.3009		32.3392
38.08	1.01323		1.05046		2.17262		2.14089		4.008		3.95864		7.22098		6.98402		12.2467		11.6707		18.9534		18.2632		25.8091		26.087		31.3028		32.3442
38.18	1.02455		1.05198		2.17458		2.14384		4.01581		3.9642		7.22333		6.99392		12.2643		11.6864		18.9652		18.283		25.8364		26.1026		31.3204		32.3491
38.28	1.01518		1.05349		2.17418		2.14678		4.01776		3.96975		7.22333		7.00381		12.276		11.7021		18.9847		18.3027		25.8383		26.1182		31.3126		32.354
38.38	1.03081		1.05501		2.18434		2.14972		4.03339		3.9753		7.2663		7.01369		12.3033		11.7177		19.0136		18.3224		25.8579		26.1337		31.338		32.3588
38.48	1.03667		1.05652		2.19411		2.15266		4.03729		3.98085		7.27216		7.02356		12.3346		11.7334		19.0277		18.342		25.8696		26.1491		31.3419		32.3635
38.58	1.03316		1.05803		2.19255		2.1556		4.04355		3.98638		7.27841		7.03341		12.335		11.749		19.0437		18.3615		25.8774		26.1644		31.3497		32.3682
38.68	1.03276		1.05954		2.18434		2.15853		4.03534		3.99191		7.27997		7.04325		12.3346		11.7645		19.0452		18.381		25.8794		26.1796		31.3595		32.3729
38.78	1.03862		1.06105		2.19997		2.16146		4.05292		3.99744		7.28778		7.05307		12.3698		11.7801		19.0804		18.4004		25.8969		26.1948		31.3692		32.3775
38.88	1.04057		1.06256		2.20192		2.16438		4.05447		4.00296		7.2995		7.06288		12.3834		11.7955		19.0843		18.4197		25.9067		26.2099		31.379		32.3821
38.98	1.04213		1.06406		2.21169		2.16731		4.06659		4.00847		7.31122		7.07267		12.403		11.811		19.1038		18.439		25.9282		26.2248		31.4005		32.3866
39.08	1.05034		1.06557		2.21169		2.17023		4.06464		4.01397		7.31903		7.08246		12.4205		11.8264		19.1234		18.4582		25.938		26.2397		31.4005		32.3911
39.18	1.04253		1.06707		2.22145		2.17315		4.0744		4.01947		7.3288		7.09222		12.4342		11.8419		19.1331		18.4773		25.9477		26.2545		31.4103		32.3955
39.28	1.04643		1.06858		2.2234		2.17606		4.07831		4.02497		7.34247		7.10198		12.4459		11.8572		19.1468		18.4964		25.9614		26.2692		31.4239		32.3999
39.38	1.03471		1.07008		2.22496		2.17898		4.07635		4.03046		7.35028		7.11172		12.4553		11.8726		19.1644		18.5155		25.9614		26.2839		31.4317		32.4042
39.48	1.03667		1.07158		2.22731		2.18189		4.08807		4.03594		7.362		7.12145		12.4752		11.8879		19.1761		18.5344		25.9692		26.2984		31.4435		32.4085
39.58	1.05229		1.07307		2.24294		2.18479		4.09589		4.04141		7.38739		7.13116		12.4948		11.9032		19.2034		18.5533		25.9985		26.3129		31.4591		32.4127
39.68	1.04292		1.07457		2.23552		2.1877		4.1041		4.04688		7.39169		7.14086		12.4971		11.9184		19.2156		18.5722		25.9989		26.3273		31.4614		32.4169
39.78	1.05229		1.07607		2.24294		2.1906		4.11346		4.05235		7.41043		7.15054		12.524		11.9336		19.2249		18.591		26.0083		26.3416		31.4708		32.4211
39.88	1.03471		1.07756		2.23512		2.1935		4.10565		4.05781		7.41278		7.16022		12.526		11.9488		19.2425		18.6097		26.018		26.3558		31.4689		32.4252
39.98	1.05034		1.07906		2.25075		2.1964		4.133		4.06326		7.43036		7.16988		12.5514		11.964		19.262		18.6284		26.0376		26.37		31.4884		32.4293
40.08	1.04408		1.08055		2.26247		2.19929		4.13495		4.0687		7.44012		7.17952		12.5553		11.9791		19.2757		18.647		26.0473		26.3841		31.4923		32.4333
40.18	1.03667		1.08204		2.25465		2.20218		4.1369		4.07414		7.44208		7.18915		12.5631		11.9942		19.2835		18.6655		26.0493		26.398		31.4825		32.4373
40.28	1.04253		1.08353		2.27028		2.20507		4.15253		4.07958		7.46747		7.19877		12.5826		12.0093		19.3031		18.684		26.0747		26.412		31.5095		32.4412
40.38	1.04448		1.08502		2.27223		2.20795		4.15448		4.08501		7.47137		7.20838		12.5944		12.0243		19.305		18.7024		26.0883		26.4258		31.504		32.4451
40.48	1.02495		1.0865		2.26247		2.21084		4.14667		4.09043		7.48114		7.21797		12.6139		12.0393		19.3241		18.7208		26.0883		26.4395		31.504		32.449
40.58	1.04057		1.08799		2.27223		2.21372		4.15448		4.09584		7.49091		7.22754		12.6334		12.0543		19.3441		18.7391		26.1059		26.4532		31.5216		32.4528
40.68	1.04253		1.08947		2.27223		2.21659		4.15604		4.10125		7.51044		7.23711		12.6432		12.0692		19.3636		18.7573		26.1059		26.4668		31.5216		32.4565
40.78	1.04448		1.09095		2.28395		2.21947		4.1662		4.10666		7.52216		7.24666		12.6549		12.0841		19.3773		18.7755		26.1196		26.4803		31.5333		32.4603
40.88	1.04057		1.09244		2.29137		2.22234		4.18378		4.11206		7.53778		7.2562		12.6721		12.099		19.3851		18.7937		26.1368		26.4938		31.5314		32.464
40.98	1.05074		1.09392		2.29411		2.22521		4.18613		4.11745		7.55771		7.26572		12.7041		12.1139		19.3952		18.8117		26.1493		26.5072		31.5415		32.4676
41.08	1.05034		1.09539		2.29958		2.22807		4.19159		4.12284		7.56708		7.27523		12.7213		12.1287		19.4202		18.8297		26.1645		26.5205		31.5567		32.4713
41.18	1.05034		1.09687		2.29372		2.23094		4.1955		4.12822		7.56903		7.28473		12.7252		12.1435		19.4241		18.8477		26.1684		26.5337		31.5607		32.4748
41.28	1.0601		1.09835		2.31129		2.2338		4.21307		4.13359		7.59637		7.29421		12.7526		12.1583		19.4437		18.8656		26.1977		26.5468		31.5802		32.4784
41.38	1.07338		1.09982		2.3152		2.23666		4.22675		4.13896		7.60028		7.30368		12.774		12.173		19.4749		18.8834		26.2173		26.5599		31.59		32.4819
41.48	1.07378		1.1013		2.31325		2.23951		4.22479		4.14432		7.61942		7.31314		12.7838		12.1877		19.4847		18.9012		26.229		26.5729		31.6017		32.4854
41.58	1.07378		1.10277		2.31325		2.24237		4.22479		4.14968		7.63153		7.32258		12.7936		12.2024		19.4945		18.9189		26.2309		26.5858		31.6036		32.4888
41.68	1.09135		1.10424		2.32301		2.24522		4.23456		4.15503		7.65106		7.33202		12.8209		12.217		19.514		18.9366		26.2485		26.5987		31.6192		32.4922
41.78	1.07573		1.10571		2.3152		2.24806		4.23651		4.16037		7.65302		7.34143		12.8248		12.2317		19.5159		18.9542		26.2505		26.6114		31.6153		32.4956
41.88	1.08354		1.10718		2.32301		2.25091		4.24432		4.16571		7.67059		7.35084		12.8444		12.2462		19.5433		18.9718		26.268		26.6241		31.6407		32.4989
41.98	1.08354		1.10865		2.32301		2.25375		4.25409		4.17105		7.67059		7.36023		12.8557		12.2608		19.5452		18.9893		26.2602		26.6368		31.6505		32.5022
42.08	1.08159		1.11011		2.33083		2.25659		4.25409		4.17637		7.68817		7.36961		12.8658		12.2753		19.555		19.0067		26.2758		26.6493		31.6505		32.5054
42.18	1.08549		1.11158		2.34254		2.25943		4.27518		4.1817		7.70184		7.37897		12.8951		12.2898		19.5745		19.0241		26.2895		26.6618		31.6622		32.5087
42.28	1.08199		1.11304		2.33318		2.26226		4.2662		4.18701		7.7081		7.38832		12.8955		12.3043		19.5749		19.0414		26.2997		26.6742		31.6607		32.5119
42.38	1.0894		1.1145		2.33083		2.26509		4.28143		4.19232		7.71552		7.39766		12.9108		12.3187		19.5824		19.0587		26.3071		26.6866		31.6778		32.515
42.48	1.09331		1.11596		2.35191		2.26792		4.28534		4.19762		7.73114		7.40699		12.9323		12.3332		19.6019		19.0759		26.3266		26.6989		31.6817		32.5181
42.58	1.08315		1.11742		2.3445		2.27074		4.28339		4.20292		7.72919		7.4163		12.9362		12.3475		19.6038		19.0931		26.3286		26.7111		31.6817		32.5212
42.68	1.09135		1.11888		2.35036		2.27357		4.30292		4.20821		7.74677		7.4256		12.9518		12.3619		19.6113		19.1102		26.3442		26.7232		31.6974		32.5243
42.78	1.09331		1.12034		2.35426		2.27639		4.30682		4.2135		7.75067		7.43488		12.9655		12.3762		19.6253		19.1272		26.3579		26.7353		31.711		32.5273
42.88	1.08549		1.1218		2.35231		2.27921		4.31464		4.21878		7.76004		7.44416		12.9733		12.3905		19.6429		19.1442		26.3676		26.7473		31.711		32.5303
42.98	1.07378		1.12325		2.3445		2.28202		4.30682		4.22406		7.7702		7.45342		12.9752		12.4048		19.6351		19.1612		26.3657		26.7592		31.7013		32.5333
43.08	1.09331		1.1247		2.35231		2.28483		4.3244		4.22933		7.78973		7.46266		12.9928		12.419		19.6546		19.178		26.3774		26.7711		31.711		32.5362
43.18	1.09135		1.12616		2.36012		2.28764		4.3244		4.23459		7.80731		7.4719		13.0026		12.4332		19.6644		19.1949		26.3872		26.7829		31.7189		32.5391
43.28	1.08549		1.12761		2.35426		2.29045		4.32635		4.23985		7.80145		7.48112		13.0123		12.4474		19.6663		19.2116		26.3985		26.7947		31.711		32.542
43.38	1.0937		1.12906		2.36247		2.29325		4.33456		4.2451		7.81943		7.49033		13.0264		12.4616		19.6765		19.2284		26.411		26.8063		31.7212		32.5448
43.48	1.07573		1.1305		2.35426		2.29606		4.33612		4.25034		7.82098		7.49952		13.0338		12.4757		19.6937		19.245		26.4106		26.8179		31.7321		32.5476
43.58	1.09135		1.13195		2.36989		2.29885		4.35175		4.25558		7.84833		7.5087		13.0436		12.4898		19.7132		19.2617		26.4282		26.8295		31.7427		32.5504
43.68	1.09486		1.1334		2.37379		2.30165		4.34589		4.26082		7.84247		7.51787		13.0549		12.5039		19.723		19.2782		26.4204		26.8409		31.7325		32.5532
43.78	1.10112		1.13484		2.38942		2.30444		4.36307		4.26605		7.86786		7.52703		13.0846		12.5179		19.7445		19.2947		26.438		26.8524		31.7595		32.5559
43.88	1.09526		1.13629		2.38356		2.30724		4.36737		4.27127		7.87177		7.53617		13.0944		12.5319		19.7464		19.3112		26.4399		26.8637		31.7638		32.5586
43.98	1.09331		1.13773		2.38316		2.31002		4.36542		4.27649		7.86981		7.5453		13.0865		12.5459		19.7542		19.3276		26.4594		26.875		31.754		32.5613
44.08	1.09331		1.13917		2.37575		2.31281		4.3576		4.2817		7.87177		7.55442		13.0944		12.5599		19.7562		19.3439		26.4516		26.8862		31.7638		32.5639
44.18	1.09331		1.14061		2.38356		2.31559		4.3576		4.2869		7.8909		7.56353		13.1158		12.5738		19.7659		19.3602		26.4692		26.8973		31.7716		32.5665
44.28	1.10112		1.14205		2.39528		2.31837		4.37323		4.2921		7.8913		7.57262		13.1217		12.5877		19.7816		19.3765		26.479		26.9084		31.7814		32.5691
44.38	1.11284		1.14348		2.40504		2.32115		4.37714		4.2973		7.91083		7.5817		13.1373		12.6016		19.7952		19.3927		26.4887		26.9195		31.7931		32.5717
44.48	1.11284		1.14492		2.39723		2.32393		4.37518		4.30249		7.92059		7.59077		13.1451		12.6154		19.7952		19.4088		26.4907		26.9304		31.8009		32.5742
44.58	1.10307		1.14635		2.40309		2.3267		4.38495		4.30767		7.92059		7.59982		13.1549		12.6292		19.7933		19.4249		26.4966		26.9413		31.8009		32.5767
44.68	1.10152		1.14779		2.39568		2.32947		4.38339		4.31284		7.91904		7.60886		13.1631		12.643		19.8035		19.4409		26.4989		26.9522		31.8032		32.5792
44.78	1.12025		1.14922		2.4109		2.33224		4.39276		4.31802		7.93817		7.61789		13.1823		12.6568		19.8324		19.4569		26.5161		26.9629		31.8185		32.5816
44.88	1.1226		1.15065		2.40504		2.335		4.40448		4.32318		7.94794		7.62691		13.1842		12.6705		19.8343		19.4728		26.518		26.9737		31.8224		32.584
44.98	1.1226		1.15208		2.40309		2.33776		4.40448		4.32834		7.94794		7.63591		13.1998		12.6842		19.8515		19.4887		26.5337		26.9843		31.8302		32.5864
45.08	1.1226		1.15351		2.39137		2.34052		4.40448		4.3335		7.95966		7.6449		13.2037		12.6979		19.846		19.5045		26.5395		26.9949		31.8224		32.5888
45.18	1.1226		1.15493		2.41286		2.34328		4.40643		4.33864		7.97919		7.65388		13.2233		12.7115		19.8558		19.5203		26.5395		27.0055		31.84		32.5912
45.28	1.13042		1.15636		2.41286		2.34603		4.42206		4.34379		7.97919		7.66284		13.233		12.7252		19.8714		19.536		26.5551		27.0159		31.84		32.5935
45.38	1.13432		1.15778		2.42262		2.34879		4.42596		4.34892		7.99872		7.6718		13.2541		12.7388		19.8851		19.5517		26.5591		27.0264		31.8595		32.5958
45.48	1.14018		1.15921		2.42262		2.35154		4.43182		4.35406		8.00809		7.68074		13.2545		12.7523		19.8929		19.5673		26.5669		27.0367		31.8595		32.5981
45.58	1.14214		1.16063		2.41481		2.35428		4.42596		4.35918		8.01239		7.68966		13.2643		12.7659		19.9046		19.5829		26.5688		27.047		31.8614		32.6003
45.68	1.13237		1.16205		2.40504		2.35703		4.4162		4.3643		8.01239		7.69858		13.2662		12.7794		19.9066		19.5984		26.5669		27.0573		31.8614		32.6026
45.78	1.14409		1.16347		2.42262		2.35977		4.43533		4.36942		8.02216		7.70748		13.2936		12.7929		19.9261		19.6139		26.5883		27.0675		31.879		32.6048
45.88	1.14565		1.16489		2.41676		2.36251		4.43964		4.37453		8.02411		7.71637		13.2975		12.8063		19.9359		19.6293		26.5903		27.0776		31.8829		32.6069
45.98	1.15385		1.1663		2.42418		2.36524		4.4455		4.37963		8.03973		7.72525		13.3053		12.8198		19.9456		19.6447		26.5962		27.0877		31.8927		32.6091
46.08	1.15425		1.16772		2.41716		2.36797		4.43808		4.38473		8.03232		7.73411		13.3155		12.8332		19.9538		19.66		26.5907		27.0977		31.8833		32.6112
46.18	1.15581		1.16913		2.41286		2.37071		4.45526		4.38982		8.0495		7.74297		13.317		12.8466		19.9652		19.6753		26.6059		27.1076		31.9005		32.6134
46.28	1.16167		1.17055		2.41286		2.37343		4.45526		4.39491		8.06122		7.75181		13.3248		12.8599		19.973		19.6905		26.6059		27.1175		31.9005		32.6155
46.38	1.15385		1.17196		2.41286		2.37616		4.45721		4.39999		8.07098		7.76064		13.3346		12.8732		19.9847		19.7057		26.5981		27.1274		31.9025		32.6175
46.48	1.16167		1.17337		2.42067		2.37888		4.46307		4.40506		8.07098		7.76945		13.3444		12.8865		19.9945		19.7209		26.6059		27.1372		31.9083		32.6196
46.58	1.15581		1.17478		2.41481		2.3816		4.45721		4.41013		8.08075		7.77825		13.3444		12.8998		20.0062		19.7359		26.6192		27.1469		31.9122		32.6216
46.68	1.15385		1.17619		2.41286		2.38432		4.45721		4.41519		8.0827		7.78704		13.3463		12.913		20.0062		19.751		26.6216		27.1566		31.9216		32.6236
46.78	1.14604		1.1776		2.40504		2.38704		4.45526		4.42025		8.09052		7.79582		13.3541		12.9263		19.9964		19.7659		26.6216		27.1662		31.9142		32.6256
46.88	1.1519		1.179		2.42067		2.38975		4.46503		4.42531		8.11005		7.80459		13.3639		12.9394		20.0218		19.7809		26.6469		27.1758		31.9317		32.6276
46.98	1.15541		1.18041		2.42262		2.39246		4.46698		4.43035		8.112		7.81334		13.3658		12.9526		20.0355		19.7958		26.6411		27.1853		31.9317		32.6295
47.08	1.15581		1.18181		2.43434		2.39517		4.46503		4.4354		8.11005		7.82208		13.3737		12.9657		20.0257		19.8106		26.6489		27.1948		31.9239		32.6314
47.18	1.13667		1.18321		2.42497		2.39787		4.46347		4.44043		8.11044		7.83081		13.3741		12.9789		20.0261		19.8254		26.6395		27.2042		31.9302		32.6333
47.28	1.1519		1.18461		2.44176		2.40057		4.47284		4.44546		8.12958		7.83953		13.3815		12.9919		20.0609		19.8401		26.6567		27.2135		31.9493		32.6352
47.38	1.15385		1.18601		2.43239		2.40327		4.4826		4.45049		8.12958		7.84823		13.4123		13.005		20.0726		19.8548		26.6665		27.2228		31.9493		32.6371
47.48	1.16167		1.18741		2.43239		2.40597		4.50214		4.45551		8.14716		7.85693		13.4244		13.018		20.0824		19.8695		26.6841		27.2321		31.9493		32.6389
47.58	1.15971		1.18881		2.45192		2.40867		4.50409		4.46052		8.15887		7.86561		13.4342		13.031		20.0921		19.8841		26.686		27.2413		31.9689		32.6408
47.68	1.17143		1.1902		2.46364		2.41136		4.51541		4.46553		8.16083		7.87427		13.4537		13.044		20.1038		19.8986		26.6997		27.2504		31.9728		32.6426
47.78	1.16362		1.1916		2.45583		2.41405		4.508		4.47053		8.16083		7.88293		13.4557		13.057		20.1116		19.9131		26.6977		27.2595		31.963		32.6444
47.88	1.17924		1.19299		2.47145		2.41674		4.53339		4.47553		8.17645		7.89157		13.4811		13.0699		20.1312		19.9276		26.7173		27.2686		31.9884		32.6461
47.98	1.16362		1.19439		2.46559		2.41942		4.52753		4.48052		8.18036		7.90021		13.4752		13.0828		20.1351		19.942		26.7192		27.2776		31.9825		32.6479
48.08	1.16948		1.19578		2.47145		2.4221		4.53339		4.48551		8.18817		7.90883		13.483		13.0957		20.1523		19.9564		26.7348		27.2865		31.9806		32.6496
48.18	1.16167		1.19717		2.4734		2.42478		4.52753		4.49049		8.19949		7.91743		13.4869		13.1085		20.1566		19.9707		26.729		27.2954		31.9825		32.6513
48.28	1.16362		1.19856		2.4734		2.42746		4.51776		4.49547		8.19208		7.92603		13.4948		13.1214		20.1663		19.985		26.729		27.3042		31.9806		32.653
48.38	1.16127		1.19994		2.4734		2.43013		4.53339		4.50044		8.19989		7.93461		13.5045		13.1342		20.1644		19.9992		26.7446		27.313		31.9806		32.6547
48.48	1.16362		1.20133		2.48122		2.4328		4.5451		4.5054		8.20966		7.94318		13.5143		13.1469		20.182		20.0134		26.7563		27.3218		31.9903		32.6563
48.58	1.16362		1.20271		2.48512		2.43547		4.55487		4.51036		8.21161		7.95174		13.5338		13.1597		20.1956		20.0275		26.768		27.3304		31.9923		32.658
48.68	1.15581		1.2041		2.48473		2.43814		4.55682		4.51532		8.21356		7.96029		13.5358		13.1724		20.1956		20.0416		26.77		27.3391		32.0001		32.6596
48.78	1.16167		1.20548		2.48512		2.4408		4.55487		4.52026		8.21942		7.96882		13.5436		13.1851		20.2054		20.0556		26.7856		27.3477		32.0001		32.6612
48.88	1.15581		1.20686		2.48512		2.44347		4.56464		4.52521		8.22333		7.97735		13.5533		13.1978		20.2074		20.0696		26.7798		27.3562		32.0021		32.6628
48.98	1.17143		1.20824		2.49489		2.44613		4.5744		4.53014		8.24872		7.98586		13.5748		13.2104		20.2327		20.0836		26.8071		27.3647		32.0177		32.6644
49.08	1.16402		1.20962		2.48552		2.44878		4.57285		4.53508		8.2413		7.99436		13.5655		13.223		20.2351		20.0975		26.8075		27.3732		32.02		32.666
49.18	1.16948		1.211		2.50075		2.45144		4.58221		4.54		8.25848		8.00284		13.5826		13.2356		20.2425		20.1114		26.8247		27.3816		32.0275		32.6675
49.28	1.17143		1.21238		2.5027		2.45409		4.59198		4.54492		8.26825		8.01132		13.6002		13.2482		20.2601		20.1252		26.8344		27.3899		32.0466		32.669
49.38	1.17143		1.21375		2.49098		2.45674		4.59198		4.54984		8.27802		8.01978		13.6041		13.2607		20.264		20.139		26.8458		27.3982		32.0411		32.6705
49.48	1.17143		1.21513		2.49879		2.45938		4.60175		4.55475		8.27802		8.02823		13.6198		13.2732		20.2816		20.1527		26.8559		27.4065		32.0567		32.672
49.58	1.17143		1.2165		2.50075		2.46203		4.60175		4.55965		8.28778		8.03667		13.6315		13.2857		20.2816		20.1664		26.8637		27.4147		32.0587		32.6735
49.68	1.16167		1.21787		2.50075		2.46467		4.6033		4.56455		8.28973		8.0451		13.6412		13.2982		20.2855		20.18		26.8579		27.4229		32.0587		32.675
49.78	1.1812		1.21924		2.51247		2.46731		4.62518		4.56945		8.30731		8.05352		13.6627		13.3107		20.3128		20.1936		26.8794		27.431		32.0704		32.6764
49.88	1.17534		1.22061		2.51247		2.46994		4.61737		4.57434		8.31317		8.06192		13.6647		13.3231		20.3089		20.2072		26.8716		27.4391		32.0704		32.6778
49.98	1.18275		1.22198		2.52028		2.47258		4.62323		4.57922		8.32098		8.07031		13.6721		13.3355		20.3226		20.2207		26.8794		27.4471		32.09		32.6793
50.08	1.18706		1.22335		2.52419		2.47521		4.63885		4.5841		8.32294		8.07869		13.6881		13.3478		20.3363		20.2342		26.8911		27.4551		32.0939		32.6807
50.18	1.19292		1.22471		2.53004		2.47784		4.6369		4.58897		8.33856		8.08706		13.7057		13.3602		20.3519		20.2476		26.8891		27.463		32.1017		32.6821
50.28	1.1851		1.22608		2.51442		2.48047		4.64667		4.59384		8.34247		8.09542		13.7155		13.3725		20.3558		20.261		26.8989		27.4709		32.0939		32.6834
50.38	1.19682		1.22744		2.51442		2.48309		4.65839		4.5987		8.35223		8.10376		13.7272		13.3848		20.3753		20.2743		26.9106		27.4788		32.1017		32.6848
50.48	1.1851		1.2288		2.51442		2.48571		4.6662		4.60356		8.36005		8.1121		13.7272		13.397		20.3773		20.2876		26.9106		27.4866		32.1036		32.6861
50.58	1.1851		1.23017		2.51207		2.48833		4.6662		4.60841		8.36005		8.12042		13.7428		13.4093		20.3753		20.3008		26.9184		27.4943		32.1017		32.6875
50.68	1.19292		1.23153		2.51442		2.49095		4.67401		4.61325		8.36981		8.12873		13.7448		13.4215		20.3929		20.3141		26.9184		27.5021		32.1114		32.6888
50.78	1.20268		1.23288		2.532		2.49356		4.69549		4.61809		8.38934		8.13703		13.7643		13.4337		20.4144		20.3272		26.9497		27.5097		32.1212		32.6901
50.88	1.19527		1.23424		2.52458		2.49617		4.68613		4.62293		8.39169		8.14531		13.7764		13.4459		20.4148		20.3403		26.9481		27.5174		32.1216		32.6914
50.98	1.19878		1.2356		2.53981		2.49878		4.71112		4.62776		8.40692		8.15359		13.7916		13.458		20.432		20.3534		26.9673		27.5249		32.1388		32.6927
51.08	1.19292		1.23695		2.54176		2.50139		4.70526		4.63258		8.41083		8.16185		13.7955		13.4701		20.432		20.3665		26.977		27.5325		32.1388		32.6939
51.18	1.19878		1.23831		2.54176		2.50399		4.70331		4.6374		8.41864		8.1701		13.8033		13.4822		20.4417		20.3795		26.9848		27.54		32.1388		32.6952
51.28	1.20229		1.23966		2.56129		2.5066		4.72284		4.64222		8.43036		8.17834		13.8229		13.4943		20.4534		20.3924		26.9985		27.5474		32.1407		32.6964
51.38	1.20268		1.24101		2.56129		2.50919		4.72284		4.64703		8.42841		8.18657		13.8424		13.5064		20.4613		20.4053		27.0063		27.5549		32.1485		32.6976
51.48	1.21049		1.24236		2.56129		2.51179		4.7326		4.65183		8.43817		8.19479		13.8522		13.5184		20.4613		20.4182		27.0141		27.5622		32.1564		32.6988
51.58	1.2144		1.24371		2.56325		2.51439		4.74237		4.65663		8.44012		8.203		13.8737		13.5304		20.4843		20.431		27.0278		27.5696		32.17		32.7
51.68	1.21245		1.24506		2.56129		2.51698		4.74628		4.66142		8.44949		8.21119		13.8756		13.5424		20.4866		20.4438		27.0278		27.5769		32.1696		32.7012
51.78	1.2105		1.24641		2.56129		2.51957		4.74432		4.66621		8.46747		8.21937		13.8834		13.5543		20.4945		20.4566		27.0337		27.5841		32.17		32.7024
51.88	1.2144		1.24775		2.56129		2.52215		4.75409		4.67099		8.47137		8.22754		13.9127		13.5662		20.5062		20.4693		27.0376		27.5913		32.1837		32.7035
51.98	1.21049		1.2491		2.56129		2.52474		4.76385		4.67577		8.47919		8.2357		13.9225		13.5781		20.514		20.4819		27.0547		27.5985		32.1896		32.7047
52.08	1.21245		1.25044		2.56129		2.52732		4.75604		4.68054		8.48114		8.24385		13.9147		13.59		20.5159		20.4946		27.061		27.6056		32.1837		32.7058
52.18	1.22026		1.25178		2.56129		2.5299		4.77322		4.68531		8.49091		8.25199		13.9323		13.6019		20.5238		20.5071		27.0591		27.6127		32.1993		32.707
52.28	1.21635		1.25313		2.57457		2.53248		4.77948		4.69007		8.50262		8.26011		13.9537		13.6137		20.5374		20.5197		27.0805		27.6198		32.215		32.7081
52.38	1.21284		1.25447		2.5656		2.53505		4.77792		4.69482		8.50302		8.26823		13.9444		13.6255		20.5378		20.5322		27.0809		27.6268		32.2036		32.7092
52.48	1.23003		1.2558		2.58083		2.53762		4.7951		4.69957		8.51044		8.27633		13.9635		13.6373		20.5531		20.5446		27.0883		27.6337		32.2286		32.7103
52.58	1.22221		1.25714		2.58278		2.54019		4.80292		4.70432		8.53778		8.28442		13.9733		13.6491		20.5648		20.5571		27.0981		27.6407		32.2403		32.7113
52.68	1.22377		1.25848		2.57497		2.54276		4.80682		4.70906		8.53192		8.2925		13.9748		13.6608		20.5667		20.5694		27.1079		27.6475		32.2325		32.7124
52.78	1.23393		1.25981		2.58278		2.54533		4.80682		4.71379		8.54169		8.30057		13.9869		13.6725		20.5843		20.5818		27.1098		27.6544		32.2325		32.7135
52.88	1.22612		1.26115		2.57497		2.54789		4.80682		4.71852		8.54169		8.30863		13.9869		13.6842		20.5765		20.5941		27.1098		27.6612		32.2403		32.7145
52.98	1.24174		1.26248		2.58278		2.55045		4.82245		4.72325		8.55731		8.31667		14.0221		13.6959		20.5941		20.6064		27.1176		27.668		32.2599		32.7155
53.08	1.23393		1.26381		2.58278		2.55301		4.82635		4.72797		8.56122		8.3247		14.0162		13.7075		20.596		20.6186		27.1196		27.6747		32.2521		32.7166
53.18	1.24174		1.26514		2.58278		2.55556		4.8244		4.73268		8.56903		8.33273		14.024		13.7191		20.6038		20.6308		27.1274		27.6814		32.2677		32.7176
53.28	1.25151		1.26647		2.59059		2.55812		4.8244		4.73739		8.56903		8.34074		14.0338		13.7307		20.6116		20.6429		27.1352		27.6881		32.2696		32.7186
53.38	1.25542		1.2678		2.5945		2.56067		4.82635		4.7421		8.59052		8.34874		14.0475		13.7423		20.6253		20.655		27.1489		27.6947		32.2833		32.7196
53.48	1.25346		1.26913		2.60036		2.56321		4.83612		4.74679		8.59052		8.35673		14.0455		13.7538		20.6331		20.6671		27.1469		27.7013		32.2814		32.7205
53.58	1.25151		1.27045		2.60231		2.56576		4.8537		4.75149		8.60028		8.36471		14.0729		13.7654		20.6546		20.6791		27.1469		27.7078		32.2814		32.7215
53.68	1.26323		1.27178		2.61208		2.5683		4.8576		4.75618		8.60223		8.37267		14.0768		13.7769		20.6566		20.6911		27.1684		27.7143		32.3009		32.7225
53.78	1.2726		1.2731		2.61208		2.57084		4.85565		4.76086		8.61005		8.38063		14.0846		13.7883		20.6722		20.703		27.1684		27.7208		32.3009		32.7234
53.88	1.27495		1.27443		2.5945		2.57338		4.84784		4.76554		8.61981		8.38857		14.0865		13.7998		20.6761		20.715		27.1684		27.7273		32.3028		32.7244
53.98	1.26518		1.27575		2.61012		2.57592		4.85565		4.77021		8.62958		8.39651		14.1022		13.8112		20.6839		20.7268		27.1782		27.7337		32.3107		32.7253
54.08	1.27299		1.27707		2.60426		2.57845		4.85565		4.77488		8.62177		8.40443		14.1061		13.8226		20.6859		20.7387		27.1704		27.74		32.3107		32.7262
54.18	1.27495		1.27839		2.60231		2.58098		4.84784		4.77954		8.62958		8.41234		14.1217		13.834		20.6937		20.7505		27.1782		27.7463		32.3107		32.7271
54.28	1.28276		1.2797		2.60231		2.58351		4.86346		4.7842		8.63934		8.42024		14.1354		13.8454		20.7034		20.7622		27.1782		27.7526		32.3204		32.728
54.38	1.2812		1.28102		2.61208		2.58604		4.87558		4.78885		8.64755		8.42813		14.1455		13.8567		20.7156		20.7739		27.1786		27.7589		32.3208		32.7289
54.48	1.28862		1.28234		2.61208		2.58856		4.87323		4.7935		8.65692		8.43601		14.1432		13.8681		20.7308		20.7856		27.186		27.7651		32.3282		32.7298
54.58	1.29057		1.28365		2.61208		2.59108		4.86542		4.79814		8.64911		8.44387		14.153		13.8793		20.7347		20.7973		27.188		27.7713		32.3204		32.7307
54.68	1.29057		1.28496		2.60231		2.5936		4.87323		4.80278		8.65887		8.45173		14.1627		13.8906		20.7425		20.8089		27.1938		27.7775		32.3263		32.7315
54.78	1.3019		1.28628		2.61208		2.59612		4.88495		4.80741		8.67996		8.45957		14.1744		13.9019		20.7542		20.8204		27.2075		27.7836		32.34		32.7324
54.88	1.3101		1.28759		2.61208		2.59863		4.89081		4.81204		8.68036		8.46741		14.1823		13.9131		20.7523		20.832		27.2153		27.7897		32.338		32.7332
54.98	1.30424		1.2889		2.61403		2.60114		4.89471		4.81666		8.68231		8.47523		14.192		13.9243		20.764		20.8435		27.2173		27.7957		32.34		32.7341
55.08	1.29253		1.29021		2.61989		2.60365		4.89276		4.82127		8.68036		8.48304		14.2018		13.9355		20.762		20.8549		27.2153		27.8017		32.338		32.7349
55.18	1.30034		1.29151		2.62184		2.60616		4.90253		4.82589		8.69012		8.49084		14.2194		13.9466		20.7796		20.8663		27.227		27.8077		32.3478		32.7357
55.28	1.29448		1.29282		2.62184		2.60867		4.89471		4.83049		8.69989		8.49863		14.2135		13.9578		20.7855		20.8777		27.229		27.8136		32.34		32.7365
55.38	1.30034		1.29413		2.62184		2.61117		4.90448		4.83509		8.70966		8.50641		14.2233		13.9689		20.7835		20.8891		27.227		27.8196		32.3497		32.7373
55.48	1.30424		1.29543		2.63356		2.61367		4.92401		4.83969		8.72137		8.51418		14.2448		13.98		20.8148		20.9004		27.2485		27.8254		32.3614		32.7381
55.58	1.31206		1.29673		2.65114		2.61617		4.92596		4.84428		8.73114		8.52194		14.2545		13.9911		20.8148		20.9117		27.2485		27.8313		32.3712		32.7389
55.68	1.31401		1.29803		2.65309		2.61866		4.92596		4.84887		8.74872		8.52968		14.2639		14.0021		20.8245		20.9229		27.2661		27.8371		32.3712		32.7397
55.78	1.3062		1.29934		2.66286		2.62115		4.9455		4.85345		8.75262		8.53742		14.278		14.0131		20.8363		20.9341		27.27		27.8429		32.3829		32.7405
55.88	1.31206		1.30063		2.66286		2.62365		4.9455		4.85802		8.76044		8.54514		14.2858		14.0241		20.8421		20.9453		27.2778		27.8486		32.3907		32.7412
55.98	1.31401		1.30193		2.67067		2.62613		4.95526		4.8626		8.76044		8.55286		14.2955		14.0351		20.8538		20.9564		27.2876		27.8543		32.4001		32.742
56.08	1.3062		1.30323		2.66481		2.62862		4.94745		4.86716		8.76434		8.56056		14.2975		14.0461		20.8558		20.9675		27.2973		27.86		32.4044		32.7427
56.18	1.28667		1.30453		2.66286		2.6311		4.94745		4.87172		8.76239		8.56825		14.2877		14.057		20.8558		20.9785		27.2895		27.8657		32.3946		32.7435
56.28	1.30229		1.30582		2.67262		2.63358		4.95526		4.87628		8.78192		8.57593		14.3248		14.0679		20.8734		20.9896		27.3071		27.8713		32.42		32.7442
56.38	1.30424		1.30712		2.67262		2.63606		4.9744		4.88083		8.78192		8.5836		14.3268		14.0788		20.8734		21.0005		27.3188		27.8769		32.4317		32.7449
56.48	1.31206		1.30841		2.68199		2.63854		4.97675		4.88538		8.79169		8.59126		14.3365		14.0897		20.8851		21.0115		27.3188		27.8824		32.4317		32.7456
56.58	1.30464		1.3097		2.68669		2.64101		4.97714		4.88992		8.79208		8.59891		14.3272		14.1006		20.8949		21.0224		27.3192		27.888		32.4224		32.7463
56.68	1.30229		1.31099		2.69411		2.64349		4.98456		4.89445		8.80927		8.60655		14.3444		14.1114		20.905		21.0333		27.3266		27.8935		32.4396		32.747
56.78	1.3101		1.31228		2.69411		2.64595		4.99432		4.89898		8.81708		8.61417		14.3541		14.1222		20.9124		21.0441		27.3458		27.8989		32.4513		32.7477
56.88	1.30424		1.31357		2.69411		2.64842		4.98651		4.90351		8.81122		8.62179		14.3561		14.133		20.9144		21.0549		27.3309		27.9043		32.4513		32.7484
56.98	1.30229		1.31486		2.70387		2.65089		4.98456		4.90803		8.81903		8.6294		14.3717		14.1437		20.9222		21.0657		27.3458		27.9097		32.461		32.7491
57.08	1.29448		1.31614		2.69606		2.65335		4.98651		4.91255		8.8288		8.63699		14.3756		14.1545		20.9241		21.0765		27.3309		27.9151		32.4532		32.7498
57.18	1.31166		1.31743		2.70387		2.65581		5.00214		4.91706		8.83856		8.64458		14.3834		14.1652		20.9417		21.0872		27.3462		27.9205		32.4708		32.7504
57.28	1.3062		1.31871		2.68629		2.65827		5.008		4.92156		8.84052		8.65215		14.3932		14.1759		20.9456		21.0978		27.3481		27.9258		32.4708		32.7511
57.38	1.30424		1.31999		2.70192		2.66072		5.00604		4.92607		8.85809		8.65971		14.4049		14.1866		20.9534		21.1085		27.3462		27.931		32.4806		32.7517
57.48	1.30424		1.32128		2.70387		2.66318		5.00604		4.93056		8.86005		8.66727		14.4147		14.1972		20.9632		21.1191		27.3559		27.9363		32.4806		32.7524
57.58	1.31206		1.32256		2.70387		2.66563		5.01581		4.93505		8.87762		8.67481		14.4244		14.2079		20.973		21.1297		27.3559		27.9415		32.4806		32.753
57.68	1.29643		1.32384		2.70387		2.66807		5.008		4.93954		8.87177		8.68234		14.4264		14.2185		20.9843		21.1402		27.3481		27.9467		32.4825		32.7536
57.78	1.30424		1.32511		2.7234		2.67052		5.02362		4.94402		8.88934		8.68986		14.4518		14.2291		21.0042		21.1507		27.3559		27.9519		32.4903		32.7543
57.88	1.30424		1.32639		2.7234		2.67296		5.03534		4.9485		8.89911		8.69737		14.4635		14.2396		21.014		21.1612		27.3657		27.957		32.4903		32.7549
57.98	1.30424		1.32767		2.73122		2.67541		5.0451		4.95297		8.91669		8.70487		14.4635		14.2502		21.0238		21.1716		27.3755		27.9621		32.4903		32.7555
58.08	1.30424		1.32894		2.72536		2.67784		5.03729		4.95744		8.91083		8.71236		14.4655		14.2607		21.0277		21.182		27.3676		27.9672		32.4825		32.7561
58.18	1.31401		1.33022		2.74098		2.68028		5.0451		4.9619		8.92841		8.71984		14.483		14.2712		21.0355		21.1923		27.3848		27.9722		32.5001		32.7567
58.28	1.3062		1.33149		2.73512		2.68272		5.05487		4.96635		8.93036		8.7273		14.485		14.2817		21.0374		21.2027		27.3911		27.9772		32.4923		32.7573
58.38	1.30424		1.33276		2.73317		2.68515		5.05487		4.97081		8.93817		8.73476		14.483		14.2922		21.0433		21.213		27.3989		27.9822		32.5001		32.7579
58.48	1.31401		1.33403		2.74294		2.68758		5.05682		4.97525		8.94012		8.74221		14.5045		14.3026		21.057		21.2232		27.4008		27.9872		32.5021		32.7585
58.58	1.31401		1.3353		2.74294		2.69001		5.05487		4.97969		8.94989		8.74965		14.5143		14.313		21.055		21.2335		27.4087		27.9921		32.5079		32.759
58.68	1.31401		1.33657		2.74294		2.69243		5.06268		4.98413		8.94989		8.75707		14.5143		14.3234		21.0648		21.2437		27.4184		27.997		32.5196		32.7596
58.78	1.30269		1.33784		2.75114		2.69485		5.06503		4.98856		8.95966		8.76449		14.5225		14.3338		21.0554		21.2538		27.4091		28.0019		32.5103		32.7602
58.88	1.3101		1.3391		2.75075		2.69727		5.06268		4.99299		8.96942		8.77189		14.5319		14.3442		21.0628		21.264		27.4067		28.0067		32.5079		32.7607
58.98	1.32182		1.34037		2.75075		2.69969		5.09003		4.99741		8.97919		8.77929		14.5494		14.3545		21.0902		21.2741		27.4262		28.0116		32.5294		32.7613
59.08	1.32182		1.34163		2.76012		2.70211		5.10175		5.00183		8.98895		8.78667		14.5612		14.3648		21.1019		21.2841		27.4438		28.0164		32.5372		32.7618
59.18	1.3101		1.34289		2.76247		2.70452		5.10175		5.00624		8.99872		8.79405		14.5787		14.3751		21.1097		21.2942		27.4458		28.0211		32.5392		32.7623
59.28	1.30229		1.34415		2.75465		2.70693		5.09393		5.01065		8.99872		8.80141		14.5729		14.3854		21.1136		21.3042		27.4477		28.0259		32.5411		32.7629
59.38	1.31987		1.34541		2.76442		2.70934		5.11151		5.01506		9.0202		8.80876		14.5924		14.3956		21.1234		21.3142		27.4575		28.0306		32.5509		32.7634
59.48	1.31401		1.34667		2.76442		2.71175		5.11737		5.01945		9.02216		8.81611		14.5944		14.4059		21.1253		21.3241		27.4594		28.0353		32.5607		32.7639
59.58	1.32182		1.34793		2.77419		2.71416		5.133		5.02385		9.02997		8.82344		14.6115		14.4161		21.1409		21.334		27.4673		28.0399		32.5704		32.7644
59.68	1.31206		1.34919		2.77419		2.71656		5.1369		5.02824		9.03973		8.83076		14.6178		14.4263		21.1468		21.3439		27.4712		28.0446		32.5704		32.7649
59.78	1.31206		1.35045		2.77419		2.71896		5.13495		5.03262		9.03973		8.83807		14.6237		14.4365		21.1449		21.3537		27.4692		28.0492		32.5704		32.7655
59.88	1.31401		1.3517		2.78395		2.72136		5.14667		5.037		9.05927		8.84538		14.6276		14.4466		21.1468		21.3635		27.4712		28.0538		32.5821		32.766
59.98	1.32182		1.35295		2.79372		2.72375		5.16385		5.04137		9.06903		8.85267		14.6451		14.4567		21.1644		21.3733		27.4887		28.0583		32.59		32.7664
60.08	1.33119		1.35421		2.79372		2.72614		5.1662		5.04574		9.08856		8.85995		14.6451		14.4668		21.182		21.3831		27.4887		28.0628		32.5993		32.7669
60.18	1.31596		1.35546		2.79372		2.72854		5.16815		5.05011		9.09247		8.86722		14.6451		14.4769		21.1761		21.3928		27.4985		28.0673		32.6036		32.7674
60.28	1.32378		1.35671		2.81129		2.73092		5.18378		5.05447		9.10028		8.87448		14.6725		14.487		21.1937		21.4025		27.5083		28.0718		32.6114		32.7679
60.38	1.33354		1.35796		2.8152		2.73331		5.18768		5.05882		9.11981		8.88173		14.6862		14.4971		21.2034		21.4121		27.5278		28.0763		32.6232		32.7684
60.48	1.33354		1.35921		2.80544		2.73569		5.18573		5.06317		9.112		8.88897		14.6764		14.5071		21.1956		21.4217		27.52		28.0807		32.6134		32.7688
60.58	1.33354		1.36046		2.80348		2.73808		5.18573		5.06752		9.11981		8.8962		14.692		14.5171		21.1937		21.4313		27.518		28.0851		32.6212		32.7693
60.68	1.33354		1.3617		2.81325		2.74046		5.19745		5.07186		9.12177		8.90342		14.6959		14.5271		21.2054		21.4409		27.5298		28.0895		32.6232		32.7698
60.78	1.33354		1.36295		2.81325		2.74283		5.1955		5.07619		9.12958		8.91063		14.7037		14.5371		21.221		21.4504		27.5356		28.0938		32.629		32.7702
60.88	1.34175		1.36419		2.82146		2.74521		5.2037		5.08052		9.13779		8.91783		14.7041		14.547		21.2331		21.4599		27.538		28.0982		32.6314		32.7707
60.98	1.32378		1.36543		2.80348		2.74758		5.1955		5.08485		9.13934		8.92502		14.7115		14.5569		21.2327		21.4694		27.5376		28.1025		32.6212		32.7711
61.08	1.34135		1.36668		2.81325		2.74995		5.20526		5.08917		9.14911		8.9322		14.7233		14.5668		21.2425		21.4788		27.5551		28.1068		32.6485		32.7716
61.18	1.35307		1.36792		2.82457		2.75232		5.21698		5.09349		9.16864		8.93937		14.7252		14.5767		21.2445		21.4882		27.5591		28.111		32.6525		32.772
61.28	1.34331		1.36916		2.82497		2.75469		5.22284		5.0978		9.16864		8.94653		14.7408		14.5866		21.2503		21.4976		27.5571		28.1152		32.6505		32.7724
61.38	1.34331		1.3704		2.81715		2.75705		5.21698		5.10211		9.17059		8.95368		14.735		14.5965		21.2562		21.507		27.5493		28.1195		32.6427		32.7728
61.48	1.35307		1.37163		2.83278		2.75941		5.22479		5.10641		9.17841		8.96082		14.7428		14.6063		21.264		21.5163		27.5747		28.1236		32.6583		32.7733
61.58	1.35463		1.37287		2.81715		2.76177		5.22675		5.11071		9.19168		8.96795		14.7467		14.6161		21.2655		21.5256		27.5688		28.1278		32.6622		32.7737
61.68	1.35503		1.37411		2.81715		2.76413		5.22675		5.115		9.19403		8.97507		14.7545		14.6259		21.2777		21.5348		27.5688		28.1319		32.6622		32.7741
61.78	1.35503		1.37534		2.82301		2.76648		5.2326		5.11929		9.20184		8.98218		14.7545		14.6357		21.2933		21.5441		27.5669		28.1361		32.6603		32.7745
61.88	1.35503		1.37657		2.81715		2.76884		5.22675		5.12357		9.20184		8.98928		14.7565		14.6454		21.2874		21.5532		27.5591		28.1401		32.6525		32.7749
61.98	1.3726		1.3778		2.83278		2.77119		5.24432		5.12785		9.21161		8.99637		14.7643		14.6551		21.3031		21.5624		27.5766		28.1442		32.6603		32.7753
62.08	1.35698		1.37904		2.82692		2.77354		5.24432		5.13212		9.2038		9.00345		14.7756		14.6648		21.307		21.5716		27.5688		28.1483		32.6525		32.7757
62.18	1.3726		1.38027		2.84254		2.77588		5.25409		5.13639		9.22137		9.01052		14.7858		14.6745		21.3226		21.5807		27.5962		28.1523		32.6798		32.7761
62.28	1.36128		1.3815		2.83513		2.77823		5.24472		5.14066		9.21982		9.01758		14.794		14.6842		21.3152		21.5897		27.5887		28.1563		32.6724		32.7765
62.38	1.37065		1.38272		2.84254		2.78057		5.25214		5.14492		9.23895		9.02463		14.8033		14.6939		21.3304		21.5988		27.5962		28.1603		32.6876		32.7769
62.48	1.37846		1.38395		2.83864		2.78291		5.25995		5.14917		9.23895		9.03167		14.8033		14.7035		21.3421		21.6078		27.6055		28.1642		32.6896		32.7773
62.58	1.36284		1.38518		2.83278		2.78524		5.25409		5.15342		9.23895		9.0387		14.8033		14.7131		21.3421		21.6168		27.6001		28.1681		32.6817		32.7776
62.68	1.37065		1.3864		2.84059		2.78758		5.25409		5.15767		9.24091		9.04572		14.8151		14.7227		21.3441		21.6258		27.6176		28.1721		32.6817		32.778
62.78	1.3687		1.38762		2.8484		2.78991		5.26972		5.16191		9.25653		9.05273		14.8209		14.7323		21.3499		21.6347		27.6176		28.1759		32.6876		32.7784
62.88	1.38237		1.38885		2.86012		2.79224		5.28339		5.16615		9.2702		9.05973		14.8346		14.7418		21.3714		21.6436		27.6294		28.1798		32.7013		32.7787
62.98	1.37416		1.39007		2.85426		2.79457		5.28494		5.17038		9.26239		9.06672		14.8268		14.7514		21.3753		21.6525		27.6294		28.1836		32.7032		32.7791
63.08	1.38237		1.39129		2.85231		2.7969		5.28534		5.17461		9.26825		9.0737		14.8326		14.7609		21.3827		21.6613		27.6391		28.1875		32.7013		32.7795
63.18	1.38432		1.39251		2.87144		2.79922		5.2951		5.17883		9.27997		9.08067		14.8541		14.7704		21.3949		21.6701		27.6489		28.1913		32.711		32.7798
63.28	1.38432		1.39373		2.86598		2.80154		5.28729		5.18305		9.27997		9.08763		14.8541		14.7799		21.387		21.6789		27.6489		28.195		32.711		32.7802
63.38	1.39214		1.39494		2.88161		2.80386		5.30292		5.18726		9.28973		9.09458		14.8639		14.7893		21.4124		21.6877		27.6684		28.1988		32.7208		32.7805
63.48	1.39409		1.39616		2.87575		2.80618		5.29706		5.19147		9.28973		9.10153		14.8737		14.7988		21.4144		21.6964		27.6606		28.2025		32.713		32.7808
63.58	1.4019		1.39738		2.87379		2.80849		5.31659		5.19567		9.30927		9.10846		14.8834		14.8082		21.4241		21.7051		27.6762		28.2063		32.7306		32.7812
63.68	1.39604		1.39859		2.88356		2.81081		5.32635		5.19987		9.31122		9.11538		14.903		14.8176		21.4261		21.7138		27.6801		28.21		32.7325		32.7815
63.78	1.4019		1.3998		2.88356		2.81312		5.32635		5.20407		9.31863		9.12229		14.903		14.827		21.4417		21.7225		27.686		28.2136		32.7399		32.7818
63.88	1.40385		1.40101		2.88551		2.81542		5.32831		5.20826		9.33075		9.12919		14.9143		14.8364		21.4456		21.7311		27.6899		28.2173		32.7442		32.7822
63.98	1.41362		1.40222		2.882		2.81773		5.32675		5.21244		9.33115		9.13609		14.9229		14.8457		21.4519		21.7397		27.6884		28.2209		32.7427		32.7825
64.08	1.4019		1.40343		2.88161		2.82004		5.3244		5.21662		9.3288		9.14297		14.9225		14.855		21.471		21.7483		27.6938		28.2245		32.7403		32.7828
64.18	1.39214		1.40464		2.87379		2.82234		5.31268		5.2208		9.33856		9.14984		14.9323		14.8643		21.4652		21.7568		27.688		28.2281		32.7501		32.7831
64.28	1.4019		1.40585		2.88942		2.82464		5.33417		5.22497		9.34833		9.15671		14.942		14.8736		21.4808		21.7653		27.6958		28.2317		32.7599		32.7835
64.38	1.39214		1.40706		2.88356		2.82693		5.33417		5.22914		9.34052		9.16356		14.942		14.8829		21.4749		21.7738		27.688		28.2352		32.7521		32.7838
64.48	1.4019		1.40826		2.88161		2.82923		5.33612		5.2333		9.35809		9.17041		14.944		14.8922		21.4827		21.7822		27.7055		28.2388		32.7599		32.7841
64.58	1.39214		1.40947		2.88161		2.83152		5.33417		5.23746		9.36591		9.17724		14.9498		14.9014		21.4827		21.7907		27.7055		28.2423		32.7599		32.7844
64.68	1.39214		1.41067		2.87379		2.83381		5.32636		5.24161		9.36005		9.18407		14.944		14.9106		21.4847		21.7991		27.7071		28.2458		32.7521		32.7847
64.78	1.41167		1.41187		2.89137		2.8361		5.34393		5.24576		9.36981		9.19088		14.9733		14.9198		21.5038		21.8074		27.7192		28.2492		32.7618		32.785
64.88	1.40385		1.41308		2.88551		2.83839		5.33807		5.24991		9.36981		9.19769		14.9674		14.929		21.4984		21.8158		27.7114		28.2527		32.754		32.7853
64.98	1.41167		1.41428		2.89333		2.84067		5.34589		5.25405		9.37958		9.20449		14.9928		14.9381		21.5062		21.8241		27.7192		28.2561		32.7696		32.7856
65.08	1.42494		1.41548		2.89528		2.84296		5.35565		5.25818		9.38934		9.21127		14.9967		14.9473		21.5081		21.8324		27.729		28.2595		32.7735		32.7859
65.18	1.40776		1.41667		2.89333		2.84524		5.34784		5.26231		9.38153		9.21805		14.9948		14.9564		21.5062		21.8407		27.7309		28.2629		32.7638		32.7861
65.28	1.41362		1.41787		2.90309		2.84751		5.35565		5.26644		9.38934		9.22482		15.0045		14.9655		21.5257		21.8489		27.7466		28.2663		32.7794		32.7864
65.38	1.41557		1.41907		2.89528		2.84979		5.35565		5.27056		9.39325		9.23158		15.0065		14.9746		21.5257		21.8571		27.7407		28.2697		32.7833		32.7867
65.48	1.41362		1.42026		2.89333		2.85206		5.36542		5.27468		9.40887		9.23833		15.0221		14.9837		21.5452		21.8653		27.7485		28.273		32.7911		32.787
65.58	1.4023		1.42146		2.88396		2.85434		5.35605		5.27879		9.40146		9.24507		15.0244		14.9927		21.5359		21.8735		27.7391		28.2763		32.7818		32.7873
65.68	1.41948		1.42265		2.89137		2.8566		5.36346		5.2829		9.40887		9.2518		15.0412		15.0018		21.5433		21.8816		27.7544		28.2796		32.7892		32.7875
65.78	1.41167		1.42384		2.89293		2.85887		5.36502		5.287		9.40106		9.25852		15.0358		15.0108		21.5531		21.8897		27.7485		28.2829		32.7814		32.7878
65.88	1.41948		1.42503		2.89333		2.86114		5.36542		5.2911		9.40692		9.26523		15.0436		15.0198		21.5531		21.8978		27.7466		28.2862		32.7872		32.7881
65.98	1.40385		1.42622		2.88551		2.8634		5.36542		5.29519		9.40106		9.27193		15.0436		15.0288		21.5628		21.9059		27.7563		28.2894		32.7814		32.7883
66.08	1.41948		1.42741		2.90114		2.86566		5.37518		5.29928		9.41824		9.27862		15.0612		15.0377		21.5726		21.9139		27.7661		28.2926		32.797		32.7886
66.18	1.41362		1.4286		2.89528		2.86792		5.37518		5.30337		9.41278		9.28531		15.0553		15.0467		21.5726		21.9219		27.7583		28.2958		32.7911		32.7888
66.28	1.41948		1.42979		2.89333		2.87018		5.38495		5.30745		9.43817		9.29198		15.0631		15.0556		21.5824		21.9299		27.7739		28.299		32.8067		32.7891
66.38	1.41362		1.43097		2.89333		2.87243		5.37714		5.31153		9.43231		9.29865		15.0729		15.0645		21.5745		21.9378		27.768		28.3022		32.8009		32.7893
66.48	1.41127		1.43216		2.89333		2.87468		5.383		5.3156		9.43036		9.3053		15.0729		15.0734		21.5726		21.9457		27.7758		28.3053		32.8067		32.7896
66.58	1.41362		1.43334		2.89333		2.87693		5.37714		5.31967		9.43036		9.31195		15.0651		15.0822		21.5726		21.9537		27.768		28.3085		32.8009		32.7898
66.68	1.41557		1.43452		2.90504		2.87918		5.3869		5.32373		9.44989		9.31858		15.0826		15.0911		21.5941		21.9615		27.7778		28.3116		32.8107		32.7901
66.78	1.41557		1.4357		2.88747		2.88143		5.3869		5.32779		9.4538		9.32521		15.0865		15.0999		21.596		21.9694		27.7778		28.3147		32.8122		32.7903
66.88	1.41362		1.43688		2.89333		2.88367		5.39667		5.33184		9.45966		9.33183		15.0924		15.1087		21.6019		21.9772		27.7778		28.3178		32.8224		32.7906
66.98	1.42534		1.43806		2.90504		2.88591		5.41425		5.33589		9.47137		9.33844		15.1041		15.1175		21.6136		21.985		27.7876		28.3208		32.8321		32.7908
67.08	1.4351		1.43924		2.907		2.88815		5.41815		5.33994		9.48114		9.34503		15.1237		15.1263		21.6156		21.9928		27.7973		28.3239		32.8341		32.791
67.18	1.42339		1.44042		2.91286		2.89039		5.41425		5.34398		9.48114		9.35162		15.1237		15.1351		21.6214		22.0005		27.8071		28.3269		32.8419		32.7913
67.28	1.4312		1.4416		2.91481		2.89262		5.42597		5.34801		9.48114		9.3582		15.1432		15.1438		21.6331		22.0082		27.8071		28.3299		32.8321		32.7915
67.38	1.43315		1.44277		2.92458		2.89486		5.44354		5.35204		9.49872		9.36478		15.1549		15.1526		21.6429		22.0159		27.8169		28.3329		32.8517		32.7917
67.48	1.4316		1.44395		2.92302		2.89709		5.43613		5.35607		9.50107		9.37134		15.1549		15.1613		21.6335		22.0236		27.8153		28.3359		32.8501		32.7919
67.58	1.43901		1.44512		2.93239		2.89932		5.44354		5.36009		9.50848		9.37789		15.1647		15.17		21.6527		22.0313		27.8286		28.3389		32.8595		32.7922
67.68	1.45033		1.44629		2.93239		2.90154		5.45331		5.36411		9.50848		9.38444		15.1647		15.1786		21.6527		22.0389		27.8266		28.3418		32.8595		32.7924
67.78	1.44487		1.44746		2.93434		2.90377		5.46463		5.36813		9.5202		9.39097		15.1842		15.1873		21.6644		22.0465		27.8383		28.3447		32.8614		32.7926
67.88	1.45073		1.44863		2.93239		2.90599		5.46503		5.37214		9.52606		9.39749		15.1842		15.1959		21.6624		22.0541		27.8442		28.3476		32.8692		32.7928
67.98	1.46049		1.4498		2.94997		2.90821		5.47479		5.37614		9.53778		9.40401		15.2018		15.2046		21.6722		22.0616		27.8559		28.3505		32.8868		32.793
68.08	1.45464		1.45097		2.94411		2.91043		5.48456		5.38014		9.53973		9.41052		15.2057		15.2132		21.6741		22.0692		27.8579		28.3534		32.8927		32.7932
68.18	1.45268		1.45214		2.94215		2.91264		5.49432		5.38414		9.54755		9.41702		15.2135		15.2218		21.682		22.0767		27.8657		28.3563		32.9005		32.7935
68.28	1.45268		1.45331		2.94371		2.91486		5.48651		5.38813		9.55887		9.4235		15.2155		15.2303		21.6839		22.0841		27.8676		28.3591		32.8927		32.7937
68.38	1.45268		1.45447		2.94411		2.91707		5.50214		5.39212		9.55927		9.42998		15.2213		15.2389		21.682		22.0916		27.8657		28.362		32.9005		32.7939
68.48	1.45268		1.45564		2.93629		2.91928		5.49628		5.3961		9.56122		9.43645		15.2252		15.2474		21.6839		22.099		27.8579		28.3648		32.8927		32.7941
68.58	1.45268		1.4568		2.93434		2.92149		5.49432		5.40008		9.55927		9.44292		15.2233		15.2559		21.6917		22.1064		27.8657		28.3676		32.8907		32.7943
68.68	1.45463		1.45796		2.95387		2.92369		5.50604		5.40405		9.5788		9.44937		15.235		15.2644		21.7034		22.1138		27.8774		28.3704		32.9025		32.7945
68.78	1.46245		1.45912		2.95583		2.9259		5.51385		5.40802		9.59052		9.45581		15.2526		15.2729		21.7034		22.1212		27.8774		28.3731		32.92		32.7947
68.88	1.45659		1.46028		2.95583		2.9281		5.51581		5.41199		9.60223		9.46225		15.2545		15.2814		21.6956		22.1285		27.8872		28.3759		32.922		32.7948
68.98	1.46245		1.46144		2.95583		2.9303		5.51581		5.41595		9.60223		9.46867		15.2643		15.2899		21.7034		22.1358		27.8872		28.3786		32.922		32.795
69.08	1.4644		1.4626		2.95583		2.93249		5.51581		5.41991		9.612		9.47509		15.2643		15.2983		21.7132		22.1431		27.8872		28.3813		32.9317		32.7952
69.18	1.46635		1.46376		2.96559		2.93469		5.51776		5.42386		9.62372		9.48149		15.274		15.3067		21.7269		22.1504		27.8989		28.384		32.9337		32.7954
69.28	1.46245		1.46491		2.96559		2.93688		5.52362		5.42781		9.62177		9.48789		15.2838		15.3151		21.7249		22.1576		27.8969		28.3867		32.9317		32.7956
69.38	1.4644		1.46607		2.96559		2.93907		5.54315		5.43175		9.63153		9.49428		15.2955		15.3235		21.7347		22.1648		27.9067		28.3894		32.9415		32.7958
69.48	1.47417		1.46722		2.98317		2.94126		5.55487		5.43569		9.6413		9.50066		15.3053		15.3319		21.7445		22.172		27.9165		28.3921		32.9513		32.796
69.58	1.48198		1.46837		2.98512		2.94345		5.55487		5.43963		9.65106		9.50703		15.3229		15.3402		21.7542		22.1792		27.9282		28.3947		32.9513		32.7961
69.68	1.47612		1.46953		2.97731		2.94563		5.56464		5.44356		9.64325		9.51339		15.3268		15.3485		21.7484		22.1863		27.9204		28.3973		32.9532		32.7963
69.78	1.47417		1.47068		2.98317		2.94782		5.56464		5.44748		9.65106		9.51975		15.3248		15.3569		21.7542		22.1935		27.9282		28.3999		32.9513		32.7965
69.88	1.48198		1.47183		3.0027		2.95		5.58221		5.45141		9.65887		9.52609		15.3326		15.3652		21.7718		22.2006		27.936		28.4025		32.9689		32.7967
69.98	1.47612		1.47298		2.98708		2.95218		5.57635		5.45532		9.66278		9.53243		15.3444		15.3734		21.7757		22.2077		27.9399		28.4051		32.9728		32.7968
70.08	1.47417		1.47413		2.99489		2.95435		5.58612		5.45924		9.66083		9.53875		15.3541		15.3817		21.7835		22.2147		27.938		28.4077		32.9708		32.797
70.18	1.47417		1.47527		3.01247		2.95653		5.59589		5.46315		9.68036		9.54507		15.3639		15.39		21.7855		22.2217		27.9477		28.4103		32.9923		32.7972
70.28	1.47417		1.47642		3.01442		2.9587		5.59589		5.46705		9.68036		9.55138		15.3639		15.3982		21.7952		22.2288		27.9575		28.4128		32.9923		32.7974
70.38	1.47417		1.47756		3.01442		2.96087		5.6037		5.47095		9.69208		9.55768		15.3737		15.4064		21.7952		22.2357		27.9673		28.4153		32.9923		32.7975
70.48	1.47417		1.47871		3.02223		2.96304		5.61542		5.47485		9.69208		9.56397		15.3834		15.4146		21.8148		22.2427		27.9594		28.4178		33.0021		32.7977
70.58	1.48198		1.47985		3.032		2.9652		5.62323		5.47874		9.70966		9.57025		15.401		15.4228		21.8148		22.2497		27.9751		28.4203		33.0099		32.7978
70.68	1.48393		1.48099		3.04372		2.96737		5.63495		5.48263		9.71161		9.57653		15.4123		15.431		21.8245		22.2566		27.977		28.4228		33.0216		32.798
70.78	1.48393		1.48213		3.04372		2.96953		5.63495		5.48651		9.72137		9.58279		15.4244		15.4391		21.8343		22.2635		27.9868		28.4253		33.0314		32.7982
70.88	1.48393		1.48327		3.04372		2.97169		5.63495		5.49039		9.73114		9.58905		15.4244		15.4472		21.8441		22.2703		27.9868		28.4278		33.0235		32.7983
70.98	1.48393		1.48441		3.04372		2.97385		5.64471		5.49427		9.73114		9.59529		15.4362		15.4554		21.8441		22.2772		27.9868		28.4302		33.0216		32.7985
71.08	1.48393		1.48555		3.04372		2.97601		5.65253		5.49814		9.74091		9.60153		15.4362		15.4635		21.846		22.284		27.9966		28.4326		33.0314		32.7986
71.18	1.48393		1.48669		3.04372		2.97816		5.65448		5.502		9.75067		9.60776		15.4459		15.4715		21.8441		22.2908		28.0083		28.435		33.0314		32.7988
71.28	1.4937		1.48782		3.06129		2.98031		5.67401		5.50587		9.76044		9.61398		15.4557		15.4796		21.8636		22.2976		28.018		28.4374		33.0411		32.7989
71.38	1.4937		1.48896		3.06325		2.98246		5.68378		5.50972		9.76044		9.6202		15.4733		15.4877		21.8558		22.3044		28.0278		28.4398		33.0509		32.7991
71.48	1.50307		1.49009		3.07301		2.98461		5.67597		5.51358		9.7702		9.6264		15.485		15.4957		21.8636		22.3111		28.0278		28.4422		33.0431		32.7992
71.58	1.51518		1.49123		3.08278		2.98675		5.68378		5.51743		9.78973		9.63259		15.5045		15.5037		21.8851		22.3179		28.0473		28.4446		33.0607		32.7994
71.68	1.51518		1.49236		3.08278		2.9889		5.70135		5.52127		9.78973		9.63878		15.5045		15.5117		21.8851		22.3246		28.0473		28.4469		33.0704		32.7995
71.78	1.523		1.49349		3.08278		2.99104		5.70331		5.52511		9.80145		9.64496		15.5143		15.5197		21.887		22.3312		28.0493		28.4492		33.0704		32.7997
71.88	1.53471		1.49462		3.11012		2.99318		5.71307		5.52895		9.81122		9.65113		15.5338		15.5277		21.8949		22.3379		28.0669		28.4516		33.09		32.7998
71.98	1.53471		1.49575		3.10231		2.99532		5.72284		5.53278		9.82098		9.65728		15.5338		15.5356		21.9046		22.3445		28.0669		28.4539		33.09		32.7999
72.08	1.53471		1.49688		3.11208		2.99745		5.72284		5.53661		9.83075		9.66344		15.5514		15.5436		21.9066		22.3512		28.0688		28.4562		33.0939		32.8001
72.18	1.53471		1.498		3.11208		2.99959		5.73456		5.54044		9.83075		9.66958		15.5651		15.5515		21.9222		22.3577		28.0669		28.4585		33.0919		32.8002
72.28	1.53471		1.49913		3.11208		3.00172		5.73456		5.54426		9.84052		9.67571		15.5651		15.5594		21.9261		22.3643		28.0766		28.4607		33.1017		32.8004
72.38	1.54253		1.50026		3.11208		3.00385		5.74432		5.54807		9.85028		9.68184		15.5826		15.5673		21.9339		22.3709		28.0864		28.463		33.1114		32.8005
72.48	1.53667		1.50138		3.11208		3.00597		5.74432		5.55188		9.84247		9.68795		15.5944		15.5752		21.9339		22.3774		28.0864		28.4652		33.1114		32.8006
72.58	1.54253		1.5025		3.12184		3.0081		5.75409		5.55569		9.85028		9.69406		15.5865		15.5831		21.9437		22.3839		28.0962		28.4675		33.1021		32.8007
72.68	1.54448		1.50363		3.12184		3.01022		5.76385		5.55949		9.85028		9.70016		15.5944		15.5909		21.9554		22.3904		28.0962		28.4697		33.1091		32.8009
72.78	1.54448		1.50475		3.12184		3.01235		5.75604		5.56329		9.86981		9.70625		15.5944		15.5987		21.9652		22.3969		28.1001		28.4719		33.1118		32.801
72.88	1.54448		1.50587		3.12184		3.01446		5.76385		5.56709		9.86981		9.71234		15.6041		15.6065		21.9652		22.4033		28.1079		28.4741		33.1189		32.8011
72.98	1.54448		1.50699		3.12184		3.01658		5.76385		5.57088		9.87958		9.71841		15.6041		15.6143		21.9656		22.4097		28.1079		28.4763		33.131		32.8013
73.08	1.54448		1.50811		3.13121		3.0187		5.78143		5.57466		9.8913		9.72447		15.6041		15.6221		21.973		22.4161		28.1098		28.4784		33.131		32.8014
73.18	1.54448		1.50922		3.13356		3.02081		5.77557		5.57845		9.8913		9.73053		15.6217		15.6299		21.973		22.4225		28.1079		28.4806		33.131		32.8015
73.28	1.54448		1.51034		3.13356		3.02292		5.77362		5.58222		9.90106		9.73658		15.6237		15.6376		21.9827		22.4289		28.1176		28.4827		33.1314		32.8016
73.38	1.53276		1.51145		3.14333		3.02503		5.78339		5.586		9.91083		9.74262		15.6334		15.6454		21.9827		22.4352		28.1176		28.4849		33.129		32.8018
73.48	1.53276		1.51257		3.14333		3.02714		5.78339		5.58977		9.92059		9.74865		15.6334		15.6531		21.9925		22.4415		28.1274		28.487		33.129		32.8019
73.58	1.55229		1.51368		3.14333		3.02924		5.80096		5.59353		9.92059		9.75467		15.6432		15.6608		21.9925		22.4478		28.1274		28.4891		33.1384		32.802
73.68	1.54643		1.5148		3.13551		3.03135		5.78729		5.59729		9.92255		9.76069		15.6354		15.6685		21.9945		22.4541		28.1274		28.4912		33.1427		32.8021
73.78	1.53276		1.51591		3.13356		3.03345		5.79315		5.60105		9.93036		9.76669		15.6451		15.6762		22.0023		22.4604		28.1294		28.4933		33.1314		32.8022
73.88	1.55034		1.51702		3.14333		3.03555		5.80292		5.60481		9.94012		9.77269		15.6647		15.6838		22.012		22.4666		28.1469		28.4953		33.1481		32.8023
73.98	1.55229		1.51813		3.15114		3.03765		5.80292		5.60855		9.94989		9.77868		15.6725		15.6914		22.0042		22.4729		28.1469		28.4974		33.1603		32.8024
74.08	1.55229		1.51924		3.15309		3.03974		5.81464		5.6123		9.95966		9.78466		15.6842		15.6991		22.014		22.4791		28.1567		28.4995		33.1509		32.8026
74.18	1.55229		1.52034		3.16286		3.04183		5.81464		5.61604		9.96747		9.79063		15.6842		15.7067		22.0218		22.4852		28.1684		28.5015		33.1485		32.8027
74.28	1.55229		1.52145		3.16286		3.04393		5.8244		5.61978		9.97333		9.7966		15.694		15.7143		22.0335		22.4914		28.1684		28.5035		33.1579		32.8028
74.38	1.55229		1.52256		3.16286		3.04602		5.8244		5.62351		9.97919		9.80255		15.694		15.7219		22.0335		22.4975		28.1684		28.5055		33.1626		32.8029
74.48	1.56206		1.52366		3.17262		3.0481		5.83417		5.62724		10.0007		9.8085		15.7037		15.7294		22.0531		22.5037		28.188		28.5075		33.17		32.803
74.58	1.56987		1.52477		3.17262		3.05019		5.84393		5.63096		10.0007		9.81444		15.7135		15.737		22.0531		22.5098		28.188		28.5095		33.1798		32.8031
74.68	1.57182		1.52587		3.18044		3.05227		5.84393		5.63468		10.0104		9.82037		15.7135		15.7445		22.0531		22.5158		28.1977		28.5115		33.1798		32.8032
74.78	1.57182		1.52697		3.18239		3.05435		5.8537		5.6384		10.0104		9.82629		15.7233		15.752		22.0628		22.5219		28.1899		28.5135		33.1798		32.8033
74.88	1.57964		1.52807		3.18239		3.05643		5.8537		5.64211		10.0202		9.8322		15.7233		15.7595		22.0722		22.5279		28.1958		28.5154		33.1798		32.8034
74.98	1.58354		1.52917		3.19411		3.05851		5.883		5.64582		10.0319		9.83811		15.735		15.767		22.096		22.534		28.2192		28.5174		33.2013		32.8035
75.08	1.57573		1.53027		3.19411		3.06059		5.87714		5.64952		10.0339		9.84401		15.7369		15.7745		22.0882		22.54		28.2212		28.5193		33.1935		32.8036
75.18	1.57378		1.53137		3.19411		3.06266		5.87518		5.65322		10.0417		9.8499		15.7448		15.782		22.0863		22.546		28.2192		28.5212		33.2013		32.8037
75.28	1.58159		1.53247		3.19411		3.06473		5.88495		5.65692		10.0417		9.85578		15.7448		15.7894		22.096		22.5519		28.2192		28.5232		33.2013		32.8038
75.38	1.58354		1.53356		3.18629		3.0668		5.88495		5.66061		10.0515		9.86165		15.7545		15.7968		22.096		22.5579		28.229		28.5251		33.2013		32.8039
75.48	1.57378		1.53466		3.19215		3.06887		5.87714		5.6643		10.0515		9.86751		15.7623		15.8043		22.1058		22.5638		28.229		28.527		33.211		32.804
75.58	1.58159		1.53575		3.19411		3.07094		5.88299		5.66798		10.0515		9.87337		15.776		15.8117		22.1058		22.5697		28.2387		28.5288		33.211		32.8041
75.68	1.57417		1.53684		3.1945		3.073		5.87558		5.67166		10.0518		9.87922		15.7666		15.819		22.1042		22.5756		28.2294		28.5307		33.2114		32.8042
75.78	1.59096		1.53794		3.20192		3.07506		5.883		5.67534		10.071		9.88506		15.774		15.8264		22.1234		22.5815		28.2368		28.5326		33.2189		32.8043
75.88	1.59331		1.53903		3.20192		3.07712		5.883		5.67901		10.0788		9.89089		15.7838		15.8338		22.1234		22.5873		28.2368		28.5344		33.2286		32.8044
75.98	1.59331		1.54012		3.20192		3.07918		5.89276		5.68267		10.0807		9.89671		15.7838		15.8411		22.1234		22.5931		28.2368		28.5363		33.2384		32.8045
76.08	1.60307		1.54121		3.2195		3.08123		5.90253		5.68634		10.1003		9.90253		15.7936		15.8484		22.1331		22.599		28.2563		28.5381		33.2482		32.8046
76.18	1.59331		1.5423		3.21169		3.08329		5.89276		5.69		10.0905		9.90833		15.7936		15.8557		22.1331		22.6047		28.2466		28.5399		33.2501		32.8047
76.28	1.60307		1.54338		3.21364		3.08534		5.90448		5.69365		10.0925		9.91413		15.8033		15.863		22.1429		22.6105		28.268		28.5417		33.2521		32.8047
76.38	1.60307		1.54447		3.21169		3.08739		5.90253		5.6973		10.1003		9.91992		15.8033		15.8703		22.1429		22.6163		28.268		28.5435		33.2501		32.8048
76.48	1.60307		1.54556		3.21169		3.08944		5.90253		5.70095		10.1003		9.9257		15.8131		15.8776		22.1429		22.622		28.2778		28.5453		33.2501		32.8049
76.58	1.61089		1.54664		3.21169		3.09149		5.9119		5.70459		10.1003		9.93148		15.8131		15.8848		22.1429		22.6277		28.2778		28.5471		33.2599		32.805
76.68	1.60503		1.54772		3.21364		3.09353		5.9162		5.70823		10.112		9.93724		15.8248		15.8921		22.1566		22.6334		28.2798		28.5489		33.2618		32.8051
76.78	1.60307		1.54881		3.21169		3.09557		5.91425		5.71187		10.1179		9.943		15.8209		15.8993		22.1546		22.6391		28.2876		28.5506		33.2696		32.8052
76.88	1.61089		1.54989		3.2195		3.09761		5.90488		5.7155		10.1218		9.94875		15.8326		15.9065		22.1546		22.6448		28.2876		28.5524		33.2696		32.8053
76.98	1.61284		1.55097		3.22145		3.09965		5.90253		5.71913		10.1276		9.95449		15.8326		15.9137		22.1644		22.6504		28.2954		28.5541		33.2696		32.8053
77.08	1.60503		1.55205		3.22145		3.10169		5.89471		5.72275		10.1218		9.96023		15.8248		15.9209		22.1566		22.6561		28.2895		28.5558		33.2618		32.8054
77.18	1.60307		1.55313		3.22145		3.10372		5.90213		5.72637		10.1198		9.96595		15.8326		15.928		22.1546		22.6617		28.2973		28.5576		33.2599		32.8055
77.28	1.61089		1.55421		3.21364		3.10576		5.9162		5.72998		10.1296		9.97167		15.8326		15.9352		22.1624		22.6673		28.2993		28.5593		33.2696		32.8056
77.38	1.61284		1.55528		3.22926		3.10779		5.92596		5.7336		10.1393		9.97738		15.8424		15.9423		22.1839		22.6728		28.3071		28.561		33.2794		32.8057
77.48	1.60503		1.55636		3.2234		3.10982		5.91815		5.7372		10.1413		9.98308		15.8424		15.9494		22.1761		22.6784		28.2993		28.5626		33.2716		32.8057
77.58	1.60307		1.55744		3.22145		3.11184		5.92401		5.74081		10.1393		9.98877		15.8424		15.9566		22.1741		22.6839		28.2973		28.5643		33.2794		32.8058
77.68	1.60307		1.55851		3.22926		3.11387		5.92596		5.74441		10.1569		9.99446		15.8522		15.9636		22.1741		22.6894		28.3051		28.566		33.2794		32.8059
77.78	1.60307		1.55958		3.2234		3.11589		5.91034		5.748		10.1511		10.0001		15.8537		15.9707		22.1663		22.6949		28.3091		28.5677		33.2814		32.806
77.88	1.60307		1.56066		3.22145		3.11791		5.91425		5.75159		10.1413		10.0058		15.8541		15.9778		22.1741		22.7004		28.3071		28.5693		33.2794		32.806
77.98	1.61284		1.56173		3.23122		3.11993		5.93573		5.75518		10.1589		10.0115		15.8639		15.9848		22.1839		22.7059		28.3169		28.571		33.2892		32.8061
78.08	1.60503		1.5628		3.2234		3.12195		5.92792		5.75876		10.1511		10.0171		15.8561		15.9919		22.1859		22.7113		28.3188		28.5726		33.2911		32.8062
78.18	1.62065		1.56387		3.24059		3.12396		5.93573		5.76234		10.1589		10.0228		15.8737		15.9989		22.1937		22.7168		28.3266		28.5742		33.2989		32.8063
78.28	1.6226		1.56494		3.24294		3.12598		5.93573		5.76592		10.1706		10.0284		15.8737		16.0059		22.1937		22.7222		28.3266		28.5758		33.3181		32.8063
78.38	1.61479		1.566		3.24489		3.12799		5.93768		5.76949		10.1725		10.034		15.8951		16.0129		22.1956		22.7276		28.3383		28.5774		33.3224		32.8064
78.48	1.60503		1.56707		3.23512		3.13		5.92792		5.77306		10.1628		10.0397		15.8873		16.0199		22.1859		22.733		28.3286		28.579		33.3224		32.8065
78.58	1.61089		1.56814		3.23317		3.13201		5.92597		5.77662		10.1608		10.0453		15.8951		16.0268		22.1937		22.7383		28.3266		28.5806		33.3111		32.8065
78.68	1.62456		1.5692		3.24489		3.13401		5.95526		5.78018		10.1725		10.0509		15.9069		16.0338		22.2054		22.7437		28.3383		28.5822		33.3204		32.8066
78.78	1.61479		1.57027		3.25661		3.13602		5.95721		5.78374		10.1823		10.0565		15.9166		16.0407		22.2054		22.749		28.3559		28.5838		33.3321		32.8067
78.88	1.61519		1.57133		3.257		3.13802		5.95761		5.78729		10.1827		10.0621		15.917		16.0477		22.2058		22.7543		28.3505		28.5853		33.3325		32.8068
78.98	1.61284		1.57239		3.25465		3.14002		5.95526		5.79084		10.1804		10.0676		15.9147		16.0546		22.2132		22.7596		28.354		28.5869		33.3302		32.8068
79.08	1.61284		1.57345		3.25465		3.14202		5.95526		5.79438		10.1901		10.0732		15.9323		16.0615		22.2132		22.7649		28.3676		28.5884		33.3302		32.8069
79.18	1.62416		1.57451		3.25661		3.14401		5.95721		5.79792		10.1921		10.0788		15.9362		16.0683		22.2152		22.7701		28.3794		28.59		33.3419		32.807
79.28	1.62456		1.57557		3.25465		3.14601		5.95526		5.80146		10.1901		10.0843		15.9342		16.0752		22.223		22.7754		28.3774		28.5915		33.3497		32.807
79.38	1.61675		1.57663		3.24684		3.148		5.94745		5.80499		10.1921		10.0899		15.9342		16.0821		22.2152		22.7806		28.3696		28.593		33.3419		32.8071
79.48	1.61479		1.57769		3.2527		3.14999		5.96307		5.80852		10.1999		10.0954		15.9342		16.0889		22.221		22.7858		28.3774		28.5945		33.34		32.8071
79.58	1.62456		1.57875		3.27419		3.15198		5.97479		5.81205		10.2097		10.101		15.9537		16.0957		22.2445		22.791		28.3872		28.596		33.3595		32.8072
79.68	1.60698		1.5798		3.26637		3.15397		5.96698		5.81557		10.2018		10.1065		15.9459		16.1025		22.2366		22.7962		28.3794		28.5975		33.3517		32.8073
79.78	1.61479		1.58086		3.27419		3.15595		5.9826		5.81908		10.2194		10.112		15.9635		16.1093		22.2445		22.8013		28.3872		28.599		33.3692		32.8073
79.88	1.61479		1.58191		3.27419		3.15793		5.99432		5.8226		10.2194		10.1175		15.9713		16.1161		22.2445		22.8065		28.3872		28.6005		33.3692		32.8074
79.98	1.61479		1.58296		3.26637		3.15992		5.98651		5.82611		10.2116		10.123		15.9752		16.1229		22.2366		22.8116		28.3891		28.6019		33.3712		32.8075
80.08	1.63432		1.58402		3.27419		3.1619		5.99432		5.82961		10.2292		10.1285		15.983		16.1297		22.2542		22.8167		28.3969		28.6034		33.379		32.8075
80.18	1.61675		1.58507		3.26637		3.16387		5.98651		5.83311		10.2311		10.134		15.9928		16.1364		22.2464		22.8218		28.3891		28.6048		33.381		32.8076
80.28	1.6226		1.58612		3.26442		3.16585		5.98456		5.83661		10.2214		10.1395		15.9928		16.1431		22.2445		22.8269		28.3969		28.6063		33.3712		32.8076
80.38	1.61675		1.58717		3.26637		3.16782		5.98651		5.8401		10.2116		10.145		15.9967		16.1499		22.2366		22.8319		28.3813		28.6077		33.3712		32.8077
80.48	1.61479		1.58821		3.26442		3.16979		5.98456		5.84359		10.2097		10.1505		15.9948		16.1566		22.2445		22.837		28.3852		28.6092		33.3771		32.8077
80.58	1.63237		1.58926		3.27419		3.17176		5.99432		5.84708		10.2311		10.1559		16.0045		16.1633		22.262		22.842		28.3969		28.6106		33.381		32.8078
80.68	1.63432		1.59031		3.27419		3.17373		6.00409		5.85056		10.2311		10.1614		16.0143		16.1699		22.2738		22.847		28.4067		28.612		33.3907		32.8079
80.78	1.62651		1.59135		3.26637		3.1757		5.99628		5.85404		10.2331		10.1668		16.0143		16.1766		22.2659		22.852		28.3989		28.6134		33.3829		32.8079
80.88	1.62456		1.5924		3.27419		3.17766		5.99432		5.85752		10.2233		10.1722		16.0143		16.1832		22.264		22.857		28.3969		28.6148		33.381		32.808
80.98	1.63237		1.59344		3.27419		3.17963		5.99432		5.86099		10.2311		10.1777		16.0143		16.1899		22.2738		22.8619		28.3969		28.6162		33.3907		32.808
81.08	1.63432		1.59449		3.27419		3.18159		6.00409		5.86445		10.2409		10.1831		16.0143		16.1965		22.2835		22.8669		28.4067		28.6175		33.3907		32.8081
81.18	1.64409		1.59553		3.28395		3.18355		6.01385		5.86792		10.2604		10.1885		16.0416		16.2031		22.2933		22.8718		28.4165		28.6189		33.4005		32.8081
81.28	1.6519		1.59657		3.29372		3.1855		6.03339		5.87138		10.2604		10.1939		16.0533		16.2097		22.3031		22.8767		28.4262		28.6203		33.3927		32.8082
81.38	1.64214		1.59761		3.29372		3.18746		6.02753		5.87483		10.2702		10.1993		16.0533		16.2163		22.3031		22.8816		28.4262		28.6216		33.3907		32.8082
81.48	1.63277		1.59865		3.28435		3.18941		6.0162		5.87828		10.2608		10.2047		16.044		16.2229		22.3035		22.8865		28.4169		28.623		33.3814		32.8083
81.58	1.63042		1.59969		3.282		3.19136		6.01385		5.88173		10.2604		10.2101		16.0514		16.2294		22.3011		22.8914		28.4145		28.6243		33.3966		32.8083
81.68	1.63042		1.60072		3.282		3.19331		6.03143		5.88518		10.2682		10.2155		16.0612		16.236		22.3128		22.8962		28.4262		28.6256		33.3985		32.8084
81.78	1.63042		1.60176		3.282		3.19526		6.03339		5.88862		10.2761		10.2208		16.0612		16.2425		22.3128		22.9011		28.4262		28.627		33.3985		32.8084
81.88	1.64995		1.6028		3.29372		3.19721		6.04706		5.89205		10.2897		10.2262		16.0826		16.249		22.3245		22.9059		28.438		28.6283		33.42		32.8085
81.98	1.63432		1.60383		3.29567		3.19915		6.03729		5.89549		10.2936		10.2315		16.0846		16.2555		22.3265		22.9107		28.4321		28.6296		33.4122		32.8085
82.08	1.64018		1.60487		3.29372		3.20109		6.05292		5.89891		10.3015		10.2369		16.0826		16.262		22.3245		22.9155		28.4282		28.6309		33.42		32.8086
82.18	1.63432		1.6059		3.29372		3.20303		6.03925		5.90234		10.2858		10.2422		16.0846		16.2685		22.3265		22.9202		28.4204		28.6322		33.422		32.8086
82.28	1.63197		1.60693		3.2859		3.20497		6.0451		5.90576		10.2917		10.2475		16.0826		16.275		22.3245		22.925		28.4282		28.6335		33.42		32.8087
82.38	1.63432		1.60796		3.282		3.20691		6.0451		5.90918		10.3015		10.2529		16.0944		16.2814		22.3343		22.9297		28.4204		28.6348		33.42		32.8087
82.48	1.64409		1.60899		3.29372		3.20884		6.06268		5.91259		10.3112		10.2582		16.1041		16.2878		22.3538		22.9345		28.438		28.636		33.4298		32.8088
82.58	1.64409		1.61002		3.29567		3.21078		6.06659		5.916		10.3132		10.2635		16.1061		16.2943		22.3382		22.9392		28.4301		28.6373		33.422		32.8088
82.68	1.63628		1.61105		3.2859		3.21271		6.05682		5.91941		10.3132		10.2688		16.0963		16.3007		22.3363		22.9439		28.4204		28.6386		33.4142		32.8089
82.78	1.64409		1.61208		3.29372		3.21464		6.0744		5.92281		10.321		10.2741		16.1139		16.3071		22.3441		22.9486		28.4301		28.6398		33.4278		32.8089
82.88	1.63432		1.6131		3.29372		3.21656		6.0744		5.92621		10.321		10.2794		16.1139		16.3135		22.3538		22.9532		28.4282		28.6411		33.4298		32.8089
82.98	1.64214		1.61413		3.29372		3.21849		6.08417		5.92961		10.3307		10.2846		16.1237		16.3198		22.3538		22.9579		28.4282		28.6423		33.4396		32.809
83.08	1.63628		1.61515		3.2859		3.22041		6.07635		5.933		10.3229		10.2899		16.1256		16.3262		22.3636		22.9625		28.4301		28.6435		33.4317		32.809
83.18	1.63237		1.61618		3.28395		3.22233		6.0744		5.93639		10.321		10.2952		16.1256		16.3326		22.3734		22.9671		28.4282		28.6448		33.4298		32.8091
83.28	1.63432		1.6172		3.27614		3.22425		6.06659		5.93977		10.3132		10.3004		16.1256		16.3389		22.3656		22.9717		28.4301		28.646		33.4337		32.8091
83.38	1.64409		1.61822		3.29176		3.22617		6.08417		5.94315		10.321		10.3057		16.1334		16.3452		22.3929		22.9763		28.4477		28.6472		33.4415		32.8092
83.48	1.64409		1.61925		3.29372		3.22809		6.08417		5.94653		10.3307		10.3109		16.1432		16.3515		22.387		22.9809		28.4477		28.6484		33.4415		32.8092
83.58	1.62651		1.62027		3.2859		3.23		6.07635		5.9499		10.3327		10.3161		16.1471		16.3578		22.3949		22.9855		28.4321		28.6496		33.4435		32.8092
83.68	1.63237		1.62129		3.28395		3.23192		6.08612		5.95327		10.3307		10.3214		16.1451		16.3641		22.3949		22.99		28.4399		28.6508		33.4415		32.8093
83.78	1.63432		1.6223		3.29372		3.23383		6.08612		5.95663		10.3307		10.3266		16.1451		16.3704		22.3949		22.9945		28.4399		28.652		33.4415		32.8093
83.88	1.62495		1.62332		3.28435		3.23574		6.07871		5.96		10.3331		10.3318		16.1455		16.3766		22.3952		22.9991		28.4305		28.6531		33.4419		32.8094
83.98	1.61284		1.62434		3.282		3.23765		6.0744		5.96335		10.3307		10.337		16.1432		16.3829		22.3929		23.0036		28.4282		28.6543		33.4396		32.8094
84.08	1.61284		1.62535		3.282		3.23955		6.08221		5.96671		10.3386		10.3422		16.1432		16.3891		22.4027		23.0081		28.438		28.6555		33.4396		32.8094
84.18	1.62065		1.62637		3.29176		3.24145		6.09393		5.97006		10.3405		10.3474		16.1432		16.3954		22.4027		23.0125		28.438		28.6566		33.4396		32.8095
84.28	1.6226		1.62738		3.29176		3.24336		6.1037		5.97341		10.3503		10.3526		16.153		16.4016		22.4124		23.017		28.4477		28.6578		33.4396		32.8095
84.38	1.6226		1.6284		3.28981		3.24526		6.1037		5.97675		10.36		10.3577		16.153		16.4078		22.4124		23.0214		28.4477		28.6589		33.4493		32.8096
84.48	1.64018		1.62941		3.30153		3.24716		6.11346		5.98009		10.3698		10.3629		16.1647		16.4139		22.4222		23.0259		28.4594		28.66		33.4591		32.8096
84.58	1.64214		1.63042		3.30153		3.24905		6.11346		5.98343		10.3796		10.3681		16.1705		16.4201		22.432		23.0303		28.4575		28.6612		33.4591		32.8096
84.68	1.64214		1.63143		3.30153		3.25095		6.11346		5.98676		10.3796		10.3732		16.1823		16.4263		22.4398		23.0347		28.4575		28.6623		33.4591		32.8097
84.78	1.64995		1.63244		3.30153		3.25284		6.11346		5.99009		10.3796		10.3784		16.1823		16.4324		22.4417		23.0391		28.4575		28.6634		33.4689		32.8097
84.88	1.6519		1.63345		3.30934		3.25473		6.11346		5.99341		10.3893		10.3835		16.192		16.4386		22.4417		23.0434		28.4575		28.6645		33.4689		32.8097
84.98	1.6519		1.63446		3.31129		3.25662		6.12323		5.99673		10.3972		10.3886		16.192		16.4447		22.4437		23.0478		28.4575		28.6656		33.4689		32.8098
85.08	1.66127		1.63547		3.31129		3.25851		6.12323		6.00005		10.4089		10.3938		16.2018		16.4508		22.4593		23.0521		28.4673		28.6667		33.4864		32.8098
85.18	1.66362		1.63647		3.31911		3.26039		6.12323		6.00336		10.4089		10.3989		16.2018		16.4569		22.4613		23.0565		28.4673		28.6678		33.4786		32.8098
85.28	1.66557		1.63748		3.32301		3.26228		6.13495		6.00667		10.4108		10.404		16.2037		16.463		22.4749		23.0608		28.4712		28.6689		33.4903		32.8099
85.38	1.67143		1.63848		3.33083		3.26416		6.133		6.00998		10.4186		10.4091		16.2115		16.4691		22.473		23.0651		28.4673		28.67		33.4884		32.8099
85.48	1.67339		1.63949		3.33083		3.26604		6.14276		6.01328		10.4186		10.4142		16.2115		16.4751		22.473		23.0694		28.477		28.6711		33.4982		32.8099
85.58	1.67339		1.64049		3.33864		3.26792		6.14276		6.01658		10.4186		10.4193		16.2155		16.4812		22.473		23.0737		28.477		28.6721		33.4982		32.81
85.68	1.66557		1.64149		3.33278		3.2698		6.13495		6.01988		10.4284		10.4244		16.2057		16.4872		22.4749		23.0779		28.4692		28.6732		33.4903		32.81
85.78	1.67925		1.64249		3.33864		3.27167		6.14081		6.02317		10.4362		10.4294		16.2115		16.4932		22.4808		23.0822		28.4755		28.6743		33.4962		32.81
85.88	1.67339		1.64349		3.34059		3.27355		6.15253		6.02646		10.4499		10.4345		16.2233		16.4992		22.4827		23.0864		28.4751		28.6753		33.4982		32.8101
85.98	1.66557		1.64449		3.34215		3.27542		6.14471		6.02974		10.4421		10.4396		16.2252		16.5052		22.4847		23.0906		28.4673		28.6763		33.5001		32.8101
86.08	1.67339		1.64549		3.35231		3.27729		6.16425		6.03303		10.4499		10.4446		16.233		16.5112		22.5023		23.0948		28.4848		28.6774		33.5079		32.8101
86.18	1.67339		1.64649		3.3445		3.27915		6.15643		6.0363		10.4518		10.4497		16.235		16.5172		22.4945		23.099		28.477		28.6784		33.5001		32.8102
86.28	1.67339		1.64748		3.34254		3.28102		6.16425		6.03958		10.4577		10.4547		16.233		16.5232		22.5023		23.1032		28.4751		28.6794		33.5079		32.8102
86.38	1.67339		1.64848		3.35036		3.28289		6.17206		6.04285		10.4597		10.4597		16.2428		16.5291		22.5023		23.1074		28.4868		28.6805		33.5079		32.8102
86.48	1.6812		1.64947		3.35231		3.28475		6.17401		6.04611		10.4694		10.4647		16.2428		16.5351		22.512		23.1115		28.4868		28.6815		33.5079		32.8103
86.58	1.69292		1.65047		3.36208		3.28661		6.19354		6.04938		10.4792		10.4698		16.2623		16.541		22.5218		23.1157		28.5063		28.6825		33.5177		32.8103
86.68	1.67339		1.65146		3.35426		3.28847		6.18573		6.05264		10.4792		10.4748		16.2643		16.5469		22.514		23.1198		28.5083		28.6835		33.5192		32.8103
86.78	1.67143		1.65245		3.34254		3.29033		6.18378		6.05589		10.4792		10.4798		16.2545		16.5528		22.5218		23.1239		28.5063		28.6845		33.5314		32.8104
86.88	1.67143		1.65344		3.34254		3.29218		6.17596		6.05915		10.4811		10.4848		16.2448		16.5587		22.514		23.128		28.5083		28.6855		33.5235		32.8104
86.98	1.6812		1.65443		3.36208		3.29404		6.18378		6.06239		10.489		10.4898		16.2623		16.5646		22.5218		23.1321		28.5161		28.6865		33.5392		32.8104
87.08	1.67339		1.65542		3.3445		3.29589		6.18573		6.06564		10.4811		10.4947		16.2545		16.5705		22.514		23.1362		28.5102		28.6875		33.5431		32.8104
87.18	1.67925		1.65641		3.35036		3.29774		6.19159		6.06888		10.487		10.4997		16.2701		16.5763		22.5218		23.1402		28.5161		28.6884		33.5411		32.8105
87.28	1.68901		1.6574		3.35231		3.29959		6.20331		6.07212		10.489		10.5047		16.2721		16.5822		22.514		23.1443		28.5161		28.6894		33.5411		32.8105
87.38	1.6812		1.65839		3.35231		3.30143		6.20331		6.07535		10.4987		10.5096		16.2721		16.588		22.5238		23.1483		28.5337		28.6904		33.5411		32.8105
87.48	1.6812		1.65937		3.35231		3.30328		6.20331		6.07859		10.5085		10.5146		16.2721		16.5938		22.5316		23.1523		28.5278		28.6913		33.5411		32.8106
87.58	1.68275		1.66036		3.35231		3.30512		6.1955		6.08181		10.5007		10.5195		16.276		16.5996		22.5355		23.1563		28.518		28.6923		33.5333		32.8106
87.68	1.68315		1.66134		3.35231		3.30696		6.19354		6.08504		10.4987		10.5245		16.274		16.6054		22.5335		23.1603		28.5258		28.6932		33.5392		32.8106
87.78	1.69487		1.66233		3.36403		3.3088		6.20526		6.08826		10.5182		10.5294		16.2955		16.6112		22.5452		23.1643		28.5376		28.6942		33.5528		32.8106
87.88	1.70268		1.66331		3.36403		3.31064		6.21503		6.09147		10.5222		10.5343		16.2955		16.617		22.5452		23.1683		28.5376		28.6951		33.5528		32.8107
87.98	1.70464		1.66429		3.37184		3.31248		6.2244		6.09469		10.5202		10.5393		16.3053		16.6228		22.5452		23.1723		28.5493		28.696		33.5626		32.8107
88.08	1.7144		1.66527		3.38356		3.31431		6.23651		6.0979		10.53		10.5442		16.3151		16.6285		22.5726		23.1762		28.5591		28.697		33.5724		32.8107
88.18	1.7144		1.66625		3.37575		3.31615		6.2287		6.1011		10.5319		10.5491		16.3073		16.6343		22.5667		23.1801		28.5512		28.6979		33.5646		32.8107
88.28	1.7144		1.66723		3.38161		3.31798		6.23651		6.10431		10.53		10.554		16.3151		16.64		22.5648		23.184		28.5591		28.6988		33.5724		32.8108
88.38	1.71245		1.66821		3.38356		3.31981		6.23651		6.10751		10.5378		10.5589		16.3229		16.6457		22.5741		23.188		28.5591		28.6997		33.5724		32.8108
88.48	1.72417		1.66919		3.39333		3.32163		6.24628		6.1107		10.5612		10.5638		16.3346		16.6514		22.596		23.1918		28.5688		28.7006		33.5821		32.8108
88.58	1.73198		1.67017		3.39333		3.32346		6.24628		6.11389		10.5612		10.5686		16.3444		16.6571		22.596		23.1957		28.5786		28.7015		33.5997		32.8108
88.68	1.73393		1.67114		3.39333		3.32528		6.25409		6.11708		10.571		10.5735		16.3444		16.6628		22.6058		23.1996		28.5864		28.7024		33.6017		32.8109
88.78	1.73393		1.67212		3.40114		3.32711		6.26581		6.12027		10.5807		10.5784		16.3522		16.6685		22.6058		23.2035		28.5981		28.7033		33.6017		32.8109
88.88	1.73393		1.67309		3.41286		3.32893		6.26581		6.12345		10.5807		10.5832		16.3639		16.6741		22.6136		23.2073		28.5981		28.7042		33.6114		32.8109
88.98	1.7148		1.67407		3.39372		3.33075		6.25644		6.12663		10.5714		10.5881		16.3545		16.6798		22.6081		23.2111		28.5985		28.7051		33.6021		32.8109
89.08	1.72963		1.67504		3.41051		3.33256		6.28299		6.1298		10.5882		10.5929		16.3713		16.6854		22.6132		23.2149		28.6055		28.7059		33.6189		32.811
89.18	1.7437		1.67601		3.42262		3.33438		6.29706		6.13297		10.6096		10.5978		16.3834		16.691		22.6253		23.2188		28.6274		28.7068		33.631		32.811
89.28	1.7437		1.67698		3.43044		3.33619		6.29706		6.13614		10.6218		10.6026		16.3932		16.6966		22.6351		23.2225		28.6274		28.7077		33.631		32.811
89.38	1.75151		1.67795		3.43239		3.33801		6.30487		6.1393		10.6218		10.6074		16.4143		16.7022		22.6351		23.2263		28.6274		28.7085		33.6388		32.811
89.48	1.75346		1.67892		3.44411		3.33982		6.30682		6.14246		10.6315		10.6122		16.4166		16.7078		22.6351		23.2301		28.6372		28.7094		33.6505		32.811
89.58	1.75191		1.67989		3.42302		3.34162		6.29745		6.14562		10.6222		10.617		16.417		16.7134		22.6355		23.2339		28.6278		28.7103		33.6411		32.8111
89.68	1.76088		1.68086		3.43239		3.34343		6.2951		6.14878		10.6296		10.6218		16.4147		16.719		22.6331		23.2376		28.6255		28.7111		33.6388		32.8111
89.78	1.76323		1.68182		3.44176		3.34524		6.30487		6.15193		10.6296		10.6266		16.4244		16.7246		22.6429		23.2413		28.6274		28.7119		33.6388		32.8111
89.88	1.75346		1.68279		3.44411		3.34704		6.30487		6.15507		10.6393		10.6314		16.4244		16.7301		22.6429		23.2451		28.6255		28.7128		33.6388		32.8111
89.98	1.77104		1.68375		3.45387		3.34884		6.32245		6.15822		10.6491		10.6362		16.444		16.7356		22.6527		23.2488		28.6469		28.7136		33.6603		32.8111
90.08	1.76518		1.68472		3.44606		3.35064		6.31659		6.16136		10.6511		10.641		16.444		16.7412		22.6449		23.2525		28.6391		28.7144		33.6525		32.8112
90.18	1.76323		1.68568		3.44411		3.35244		6.31464		6.16449		10.6491		10.6458		16.444		16.7467		22.6546		23.2561		28.6372		28.7153		33.6505		32.8112
90.28	1.74565		1.68664		3.43629		3.35424		6.30682		6.16763		10.6413		10.6505		16.4362		16.7522		22.6468		23.2598		28.6469		28.7161		33.6525		32.8112
90.38	1.7437		1.6876		3.45192		3.35603		6.31464		6.17075		10.6393		10.6553		16.444		16.7577		22.6449		23.2635		28.6469		28.7169		33.6427		32.8112
90.48	1.75151		1.68857		3.45387		3.35783		6.31464		6.17388		10.6511		10.66		16.4518		16.7632		22.6546		23.2671		28.6469		28.7177		33.6505		32.8112
90.58	1.74565		1.68953		3.45583		3.35962		6.31659		6.177		10.653		10.6648		16.4557		16.7686		22.6566		23.2708		28.6489		28.7185		33.6525		32.8113
90.68	1.75151		1.69048		3.46364		3.36141		6.3244		6.18012		10.6686		10.6695		16.4537		16.7741		22.6644		23.2744		28.6567		28.7193		33.6583		32.8113
90.78	1.75346		1.69144		3.46364		3.3632		6.3244		6.18324		10.6706		10.6742		16.4635		16.7795		22.6644		23.278		28.6567		28.7201		33.6622		32.8113
90.88	1.74565		1.6924		3.45583		3.36498		6.31659		6.18635		10.6628		10.679		16.4557		16.785		22.6644		23.2816		28.6587		28.7209		33.6525		32.8113
90.98	1.74956		1.69336		3.46169		3.36677		6.33221		6.18946		10.6686		10.6837		16.4713		16.7904		22.682		23.2852		28.6645		28.7217		33.6681		32.8113
91.08	1.75346		1.69431		3.46364		3.36855		6.34198		6.19257		10.6706		10.6884		16.4733		16.7958		22.6839		23.2888		28.6665		28.7225		33.67		32.8114
91.18	1.75542		1.69527		3.46559		3.37033		6.34589		6.19567		10.6823		10.6931		16.4752		16.8012		22.6859		23.2924		28.6782		28.7232		33.6817		32.8114
91.28	1.7437		1.69622		3.46364		3.37211		6.33612		6.19877		10.6745		10.6978		16.4655		16.8066		22.6859		23.2959		28.6684		28.724		33.672		32.8114
91.38	1.7437		1.69717		3.46364		3.37389		6.33417		6.20186		10.6706		10.7025		16.4811		16.812		22.6839		23.2995		28.6762		28.7248		33.67		32.8114
91.48	1.75151		1.69813		3.46364		3.37567		6.33417		6.20495		10.6784		10.7072		16.483		16.8174		22.7015		23.303		28.6762		28.7256		33.6798		32.8114
91.58	1.76323		1.69908		3.4734		3.37744		6.36151		6.20804		10.6999		10.7118		16.4928		16.8227		22.723		23.3065		28.6958		28.7263		33.6896		32.8115
91.68	1.76323		1.70003		3.4734		3.37921		6.36346		6.21113		10.6999		10.7165		16.5045		16.8281		22.723		23.31		28.6958		28.7271		33.6993		32.8115
91.78	1.75542		1.70098		3.46559		3.38099		6.35565		6.21421		10.7018		10.7212		16.5045		16.8334		22.7249		23.3135		28.6973		28.7278		33.6915		32.8115
91.88	1.75346		1.70193		3.47145		3.38276		6.3537		6.21729		10.6999		10.7258		16.5045		16.8387		22.7152		23.317		28.7075		28.7286		33.7013		32.8115
91.98	1.74956		1.70288		3.48317		3.38452		6.3537		6.22036		10.6921		10.7305		16.5045		16.8441		22.7132		23.3205		28.7075		28.7293		33.7013		32.8115
92.08	1.7437		1.70382		3.47536		3.38629		6.34589		6.22343		10.6999		10.7351		16.5143		16.8494		22.7249		23.324		28.7094		28.73		33.6935		32.8115
92.18	1.7437		1.70477		3.48512		3.38805		6.35565		6.2265		10.7116		10.7397		16.526		16.8547		22.7288		23.3274		28.7192		28.7308		33.711		32.8116
92.28	1.7437		1.70572		3.48512		3.38982		6.35565		6.22956		10.7116		10.7444		16.5358		16.8599		22.7269		23.3309		28.7192		28.7315		33.7228		32.8116
92.38	1.76128		1.70666		3.49489		3.39158		6.37323		6.23263		10.7311		10.749		16.5455		16.8652		22.7366		23.3343		28.7407		28.7322		33.7423		32.8116
92.48	1.76323		1.70761		3.50465		3.39334		6.37518		6.23568		10.7311		10.7536		16.5455		16.8705		22.7366		23.3377		28.7407		28.733		33.7423		32.8116
92.58	1.7726		1.70855		3.50465		3.3951		6.37518		6.23874		10.7429		10.7582		16.5455		16.8757		22.7464		23.3411		28.7407		28.7337		33.7521		32.8116
92.68	1.77495		1.70949		3.50465		3.39685		6.37518		6.24179		10.7429		10.7628		16.5631		16.881		22.7464		23.3445		28.7407		28.7344		33.7521		32.8116
92.78	1.76518		1.71043		3.50465		3.39861		6.37518		6.24484		10.7429		10.7674		16.5651		16.8862		22.7562		23.3479		28.7505		28.7351		33.7521		32.8117
92.88	1.76518		1.71137		3.50465		3.40036		6.38455		6.24788		10.7526		10.772		16.5651		16.8914		22.7659		23.3513		28.7505		28.7358		33.7618		32.8117
92.98	1.77495		1.71231		3.52419		3.40211		6.40643		6.25092		10.7624		10.7766		16.5748		16.8966		22.7757		23.3546		28.7778		28.7365		33.7716		32.8117
93.08	1.77495		1.71325		3.51442		3.40386		6.40643		6.25396		10.7722		10.7812		16.5748		16.9018		22.7757		23.358		28.7798		28.7372		33.7716		32.8117
93.18	1.77495		1.71419		3.52419		3.40561		6.40643		6.257		10.7722		10.7858		16.5924		16.907		22.7835		23.3613		28.7719		28.7379		33.7814		32.8117
93.28	1.77339		1.71513		3.51482		3.40735		6.39706		6.26003		10.7726		10.7903		16.5772		16.9122		22.7859		23.3647		28.7684		28.7386		33.7642		32.8117
93.38	1.77299		1.71607		3.52223		3.4091		6.40448		6.26305		10.7878		10.7949		16.6002		16.9174		22.7933		23.368		28.7876		28.7393		33.7872		32.8117
93.48	1.79057		1.717		3.52223		3.41084		6.40448		6.26608		10.7897		10.7994		16.6022		16.9225		22.8031		23.3713		28.7876		28.74		33.7892		32.8118
93.58	1.78276		1.71794		3.532		3.41258		6.41425		6.2691		10.7995		10.804		16.6041		16.9277		22.8031		23.3746		28.7973		28.7406		33.7989		32.8118
93.68	1.78276		1.71887		3.532		3.41432		6.41425		6.27212		10.7995		10.8085		16.61		16.9328		22.8128		23.3779		28.7973		28.7413		33.7989		32.8118
93.78	1.78276		1.7198		3.532		3.41606		6.41425		6.27513		10.8093		10.8131		16.6119		16.938		22.8128		23.3812		28.8071		28.742		33.8087		32.8118
93.88	1.79253		1.72074		3.54958		3.4178		6.42401		6.27814		10.819		10.8176		16.6315		16.9431		22.8324		23.3845		28.8169		28.7427		33.8185		32.8118
93.98	1.77495		1.72167		3.53395		3.41953		6.41425		6.28115		10.8015		10.8221		16.6139		16.9482		22.8148		23.3877		28.7993		28.7433		33.8009		32.8118
94.08	1.78276		1.7226		3.55153		3.42127		6.43378		6.28416		10.8268		10.8266		16.6315		16.9533		22.8343		23.391		28.8071		28.744		33.8204		32.8118
94.18	1.78276		1.72353		3.55153		3.423		6.43378		6.28716		10.8288		10.8311		16.6315		16.9584		22.8343		23.3942		28.8071		28.7446		33.8204		32.8119
94.28	1.77299		1.72446		3.55153		3.42473		6.43378		6.29015		10.8386		10.8356		16.6315		16.9635		22.8343		23.3974		28.8169		28.7453		33.8204		32.8119
94.38	1.77299		1.72539		3.55153		3.42646		6.43378		6.29315		10.8386		10.8401		16.6315		16.9685		22.8343		23.4007		28.8169		28.7459		33.8302		32.8119
94.48	1.77299		1.72632		3.54372		3.42818		6.42596		6.29614		10.8307		10.8446		16.6447		16.9736		22.8265		23.4039		28.8091		28.7466		33.8224		32.8119
94.58	1.773		1.72724		3.54176		3.42991		6.42401		6.29913		10.8405		10.8491		16.6451		16.9786		22.8343		23.4071		28.8071		28.7472		33.8302		32.8119
94.68	1.79057		1.72817		3.55153		3.43163		6.44549		6.30211		10.8503		10.8536		16.6549		16.9837		22.8441		23.4102		28.8266		28.7479		33.84		32.8119
94.78	1.79253		1.72909		3.56325		3.43335		6.4455		6.30509		10.86		10.8581		16.6549		16.9887		22.8441		23.4134		28.8188		28.7485		33.84		32.8119
94.88	1.78471		1.73002		3.55544		3.43507		6.4455		6.30807		10.8522		10.8625		16.6569		16.9937		22.846		23.4166		28.8091		28.7491		33.8321		32.8119
94.98	1.78081		1.73094		3.55348		3.43679		6.4455		6.31105		10.86		10.867		16.6451		16.9987		22.8441		23.4197		28.8071		28.7498		33.84		32.812
95.08	1.77495		1.73186		3.55348		3.43851		6.45526		6.31402		10.86		10.8714		16.6451		17.0037		22.8441		23.4229		28.8071		28.7504		33.84		32.812
95.18	1.79057		1.73279		3.57106		3.44022		6.46503		6.31699		10.8698		10.8759		16.6647		17.0087		22.8714		23.426		28.8286		28.751		33.8595		32.812
95.28	1.79253		1.73371		3.57301		3.44193		6.46503		6.31995		10.8796		10.8803		16.6725		17.0137		22.8734		23.4292		28.8286		28.7516		33.8595		32.812
95.38	1.79057		1.73463		3.57301		3.44365		6.46503		6.32291		10.8796		10.8847		16.6744		17.0186		22.8831		23.4323		28.8286		28.7522		33.8595		32.812
95.48	1.79448		1.73555		3.57497		3.44536		6.47675		6.32587		10.8913		10.8892		16.6862		17.0236		22.8851		23.4354		28.8305		28.7528		33.8712		32.812
95.58	1.79253		1.73647		3.57301		3.44707		6.47479		6.32883		10.8893		10.8936		16.6842		17.0285		22.8929		23.4385		28.8286		28.7534		33.8692		32.812
95.68	1.82182		1.73739		3.58473		3.44877		6.48651		6.33178		10.9011		10.898		16.6959		17.0335		22.9046		23.4416		28.8579		28.754		33.8907		32.812
95.78	1.82378		1.7383		3.58473		3.45048		6.48651		6.33473		10.9011		10.9024		16.7037		17.0384		22.9144		23.4446		28.8598		28.7546		33.8907		32.8121
95.88	1.82378		1.73922		3.58473		3.45218		6.49432		6.33767		10.9011		10.9068		16.7155		17.0433		22.9144		23.4477		28.8598		28.7552		33.8907		32.8121
95.98	1.8062		1.74013		3.58473		3.45388		6.49823		6.34062		10.9108		10.9112		16.7076		17.0482		22.9144		23.4507		28.852		28.7558		33.8829		32.8121
96.08	1.80424		1.74105		3.58473		3.45558		6.49628		6.34356		10.9108		10.9156		16.7155		17.0531		22.9241		23.4538		28.8598		28.7564		33.8907		32.8121
96.18	1.81361		1.74196		3.58473		3.45728		6.49628		6.34649		10.9206		10.92		16.7155		17.058		22.9241		23.4568		28.8598		28.757		33.8907		32.8121
96.28	1.82573		1.74288		3.58473		3.45898		6.50604		6.34942		10.9284		10.9244		16.7155		17.0629		22.9241		23.4599		28.8598		28.7576		33.8985		32.8121
96.38	1.82573		1.74379		3.5945		3.46068		6.52362		6.35235		10.9401		10.9287		16.735		17.0677		22.9339		23.4629		28.8696		28.7582		33.922		32.8121
96.48	1.82768		1.7447		3.58669		3.46237		6.51776		6.35528		10.9323		10.9331		16.7272		17.0726		22.9261		23.4659		28.8716		28.7587		33.9142		32.8121
96.58	1.82573		1.74561		3.58473		3.46406		6.51581		6.3582		10.9401		10.9375		16.735		17.0774		22.9417		23.4689		28.8696		28.7593		33.9122		32.8121
96.68	1.82378		1.74652		3.59254		3.46575		6.51581		6.36112		10.9401		10.9418		16.7428		17.0823		22.9339		23.4719		28.8696		28.7599		33.9122		32.8121
96.78	1.83549		1.74743		3.5945		3.46744		6.53339		6.36404		10.9401		10.9462		16.7448		17.0871		22.9339		23.4748		28.8774		28.7605		33.922		32.8122
96.88	1.82573		1.74834		3.5945		3.46913		6.53534		6.36695		10.9499		10.9505		16.7526		17.0919		22.9339		23.4778		28.8891		28.761		33.922		32.8122
96.98	1.83745		1.74925		3.59645		3.47082		6.53729		6.36986		10.9518		10.9548		16.7662		17.0967		22.9456		23.4808		28.8911		28.7616		33.9239		32.8122
97.08	1.83549		1.75016		3.5945		3.4725		6.53534		6.37277		10.9577		10.9592		16.7643		17.1015		22.9515		23.4837		28.8891		28.7621		33.9298		32.8122
97.18	1.82573		1.75106		3.5945		3.47418		6.54315		6.37567		10.9597		10.9635		16.7643		17.1063		22.9534		23.4867		28.8891		28.7627		33.9317		32.8122
97.28	1.82417		1.75197		3.58513		3.47586		6.53574		6.37857		10.962		10.9678		16.7549		17.1111		22.9441		23.4896		28.8876		28.7632		33.9321		32.8122
97.38	1.82378		1.75287		3.58278		3.47754		6.53339		6.38147		10.9597		10.9721		16.7643		17.1159		22.9417		23.4925		28.8872		28.7638		33.922		32.8122
97.48	1.83314		1.75377		3.59215		3.47922		6.54275		6.38436		10.969		10.9764		16.7815		17.1206		22.9589		23.4954		28.9063		28.7643		33.9372		32.8122
97.58	1.83394		1.75468		3.58513		3.4809		6.53574		6.38726		10.962		10.9807		16.7764		17.1254		22.9538		23.4983		28.8993		28.7649		33.9419		32.8122
97.68	1.84331		1.75558		3.59254		3.48257		6.54315		6.39014		10.9772		10.985		16.7838		17.1301		22.9613		23.5012		28.9067		28.7654		33.9493		32.8122
97.78	1.84331		1.75648		3.60191		3.48425		6.54315		6.39303		10.989		10.9893		16.7916		17.1349		22.9613		23.5041		28.9145		28.7659		33.9415		32.8123
97.88	1.85112		1.75738		3.60426		3.48592		6.55292		6.39591		10.989		10.9936		16.8033		17.1396		22.9706		23.507		28.9165		28.7665		33.9493		32.8123
97.98	1.85307		1.75828		3.60426		3.48759		6.55292		6.39879		10.9987		10.9978		16.8033		17.1443		22.973		23.5098		28.9262		28.767		33.9571		32.8123
98.08	1.87065		1.75918		3.61403		3.48926		6.56268		6.40166		11.0085		11.0021		16.8131		17.149		22.9906		23.5127		28.936		28.7675		33.9689		32.8123
98.18	1.86479		1.76008		3.61403		3.49092		6.55487		6.40453		11.0104		11.0064		16.8053		17.1537		22.9847		23.5155		28.9282		28.7681		33.9532		32.8123
98.28	1.86284		1.76098		3.61403		3.49259		6.5705		6.4074		11.0085		11.0106		16.8131		17.1584		23.0023		23.5184		28.9262		28.7686		33.9591		32.8123
98.38	1.86089		1.76187		3.61403		3.49425		6.57245		6.41027		11.0085		11.0149		16.8209		17.163		22.9925		23.5212		28.9341		28.7691		33.9591		32.8123
98.48	1.86479		1.76277		3.60622		3.49592		6.56464		6.41313		11.0007		11.0191		16.8151		17.1677		23.0042		23.524		28.938		28.7696		33.9513		32.8123
98.58	1.86284		1.76366		3.61403		3.49758		6.57245		6.41599		11.0163		11.0234		16.8229		17.1724		23.0023		23.5268		28.9458		28.7701		33.9591		32.8123
98.68	1.86089		1.76456		3.61208		3.49924		6.5705		6.41885		11.0182		11.0276		16.8229		17.177		22.9925		23.5296		28.936		28.7706		33.9571		32.8123
98.78	1.86479		1.76545		3.61598		3.50089		6.58612		6.4217		11.0202		11.0318		16.8326		17.1817		23.0062		23.5324		28.938		28.7711		33.961		32.8123
98.88	1.86284		1.76635		3.61403		3.50255		6.58417		6.42455		11.0182		11.036		16.8326		17.1863		23.0042		23.5352		28.9555		28.7716		33.9689		32.8124
98.98	1.85268		1.76724		3.61403		3.5042		6.57636		6.4274		11.0104		11.0403		16.8346		17.1909		22.9964		23.538		28.9419		28.7721		33.961		32.8124
99.08	1.86284		1.76813		3.62379		3.50586		6.58417		6.43024		11.0182		11.0445		16.8424		17.1955		23.012		23.5407		28.9477		28.7726		33.9689		32.8124
99.18	1.86284		1.76902		3.62379		3.50751		6.58417		6.43308		11.028		11.0487		16.8424		17.2001		23.014		23.5435		28.9555		28.7731		33.9786		32.8124
99.28	1.86284		1.76991		3.61989		3.50916		6.58417		6.43592		11.0276		11.0529		16.8522		17.2047		23.014		23.5462		28.9575		28.7736		33.9864		32.8124
99.38	1.87065		1.7708		3.62184		3.5108		6.59354		6.43875		11.03		11.0571		16.8522		17.2093		23.0218		23.549		28.9497		28.7741		33.9884		32.8124
99.48	1.86479		1.77169		3.63161		3.51245		6.59784		6.44158		11.0495		11.0612		16.8541		17.2139		23.0355		23.5517		28.9594		28.7746		33.9903		32.8124
99.58	1.86284		1.77257		3.63161		3.5141		6.59589		6.44441		11.0495		11.0654		16.8615		17.2184		23.0335		23.5544		28.9653		28.7751		33.9884		32.8124
99.68	1.87065		1.77346		3.64333		3.51574		6.59589		6.44723		11.0495		11.0696		16.8639		17.223		23.0335		23.5571		28.9594		28.7756		33.9884		32.8124
99.78	1.87456		1.77435		3.64137		3.51738		6.61542		6.45006		11.0593		11.0738		16.8658		17.2275		23.0355		23.5598		28.977		28.776		34.0021		32.8124
99.88	1.88042		1.77523		3.64137		3.51902		6.60565		6.45287		11.069		11.0779		16.8717		17.2321		23.0335		23.5625		28.977		28.7765		34.0001		32.8124
99.98	1.8726		1.77611		3.65309		3.52066		6.61542		6.45569		11.069		11.0821		16.8756		17.2366		23.0413		23.5652		28.977		28.777		34.0001		32.8124
100.08	1.8726		1.777		3.65309		3.5223		6.61542		6.4585		11.0768		11.0862		16.8815		17.2411		23.0531		23.5679		28.9868		28.7775		34.0001		32.8124
100.18	1.8726		1.77788		3.65309		3.52393		6.60761		6.46131		11.071		11.0904		16.8756		17.2456		23.0452		23.5706		28.979		28.7779		34.0021		32.8125
100.28	1.8726		1.77876		3.65309		3.52557		6.60565		6.46412		11.069		11.0945		16.8834		17.2501		23.0511		23.5732		28.9946		28.7784		34.0095		32.8125
100.38	1.86479		1.77964		3.63356		3.5272		6.60565		6.46692		11.071		11.0986		16.8834		17.2546		23.055		23.5759		28.9887		28.7788		34.004		32.8125
100.48	1.88237		1.78052		3.65269		3.52883		6.61737		6.46972		11.0886		11.1028		16.8951		17.2591		23.0648		23.5785		28.9985		28.7793		34.0138		32.8125
100.58	1.87456		1.7814		3.65504		3.53046		6.61737		6.47252		11.0905		11.1069		16.8951		17.2635		23.0741		23.5811		28.9985		28.7798		34.0138		32.8125
100.68	1.86519		1.78228		3.64568		3.53209		6.608		6.47531		11.0811		11.111		16.8975		17.268		23.0671		23.5838		28.9989		28.7802		34.0142		32.8125
100.78	1.87065		1.78316		3.65114		3.53371		6.62323		6.4781		11.0788		11.1151		16.8951		17.2725		23.0648		23.5864		28.9966		28.7807		34.0118		32.8125
100.88	1.88237		1.78404		3.67458		3.53534		6.63495		6.48089		11.0886		11.1192		16.9049		17.2769		23.0745		23.589		29.0141		28.7811		34.0392		32.8125
100.98	1.87456		1.78492		3.66676		3.53696		6.61737		6.48367		11.1003		11.1233		16.8971		17.2813		23.0843		23.5916		29.0083		28.7816		34.0333		32.8125
101.08	1.8726		1.78579		3.66481		3.53858		6.61542		6.48646		11.1003		11.1274		16.903		17.2858		23.0843		23.5942		29.0161		28.782		34.0314		32.8125
101.18	1.86479		1.78667		3.657		3.5402		6.60761		6.48923		11.1003		11.1315		16.9069		17.2902		23.0765		23.5968		29.0083		28.7824		34.0314		32.8125
101.28	1.87065		1.78754		3.65504		3.54182		6.60565		6.49201		11.1003		11.1356		16.9049		17.2946		23.0824		23.5993		29.0157		28.7829		34.0411		32.8125
101.38	1.86479		1.78841		3.65504		3.54344		6.60761		6.49478		11.0925		11.1396		16.8971		17.299		23.0863		23.6019		29.02		28.7833		34.0255		32.8125
101.48	1.86284		1.78929		3.66481		3.54505		6.62323		6.49755		11.1179		11.1437		16.9049		17.3034		23.0941		23.6045		29.0278		28.7838		34.0489		32.8125
101.58	1.86284		1.79016		3.66481		3.54667		6.62518		6.50032		11.1198		11.1478		16.9147		17.3078		23.0863		23.607		29.0278		28.7842		34.0509		32.8125
101.68	1.85503		1.79103		3.657		3.54828		6.62714		6.50308		11.1214		11.1518		16.9069		17.3121		23.0765		23.6096		29.02		28.7846		34.0431		32.8125
101.78	1.84331		1.7919		3.65504		3.54989		6.62518		6.50584		11.1218		11.1559		16.9147		17.3165		23.0824		23.6121		29.0278		28.785		34.0411		32.8126
101.88	1.85112		1.79277		3.66286		3.5515		6.62518		6.5086		11.1218		11.1599		16.9225		17.3209		23.0843		23.6146		29.0356		28.7855		34.0509		32.8126
101.98	1.8726		1.79364		3.67458		3.55311		6.64276		6.51135		11.1413		11.164		16.9342		17.3252		23.1038		23.6171		29.0473		28.7859		34.0607		32.8126
102.08	1.86284		1.79451		3.67458		3.55472		6.64471		6.5141		11.1491		11.168		16.9342		17.3296		23.1038		23.6196		29.0473		28.7863		34.0607		32.8126
102.18	1.87221		1.79537		3.68434		3.55632		6.64471		6.51685		11.1511		11.172		16.9342		17.3339		23.1136		23.6221		29.0473		28.7867		34.0607		32.8126
102.28	1.85698		1.79624		3.67653		3.55792		6.6369		6.5196		11.153		11.1761		16.9362		17.3382		23.1058		23.6246		29.0512		28.7871		34.0528		32.8126
102.38	1.86479		1.79711		3.68434		3.55953		6.65253		6.52234		11.1608		11.1801		16.9518		17.3425		23.1331		23.6271		29.0669		28.7876		34.0607		32.8126
102.48	1.86284		1.79797		3.68434		3.56113		6.66425		6.52508		11.1686		11.1841		16.9537		17.3468		23.1351		23.6296		29.0688		28.788		34.0782		32.8126
102.58	1.86675		1.79884		3.67653		3.56272		6.65643		6.52781		11.1725		11.1881		16.9459		17.3511		23.1273		23.6321		29.0688		28.7884		34.0724		32.8126
102.68	1.8726		1.7997		3.68239		3.56432		6.66425		6.53055		11.1706		11.1921		16.9537		17.3554		23.1449		23.6345		29.0708		28.7888		34.0802		32.8126
102.78	1.88237		1.80056		3.68434		3.56592		6.66425		6.53328		11.1882		11.1961		16.9713		17.3597		23.1449		23.637		29.0864		28.7892		34.0802		32.8126
102.88	1.88432		1.80143		3.68434		3.56751		6.67206		6.536		11.1901		11.2001		16.9733		17.364		23.1546		23.6394		29.0805		28.7896		34.09		32.8126
102.98	1.87651		1.80229		3.67653		3.5691		6.6662		6.53873		11.1823		11.2041		16.9655		17.3682		23.1546		23.6419		29.0708		28.79		34.0821		32.8126
103.08	1.88432		1.80315		3.69215		3.5707		6.67401		6.54145		11.1979		11.208		16.9733		17.3725		23.1741		23.6443		29.0962		28.7904		34.0978		32.8126
103.18	1.88042		1.80401		3.69411		3.57228		6.67401		6.54417		11.2097		11.212		16.9908		17.3767		23.1741		23.6467		29.0981		28.7908		34.0997		32.8126
103.28	1.89213		1.80487		3.71169		3.57387		6.68378		6.54688		11.2272		11.216		17.0026		17.3809		23.1937		23.6491		29.1079		28.7912		34.1095		32.8126
103.38	1.88277		1.80572		3.70427		3.57546		6.68378		6.54959		11.2198		11.2199		16.9932		17.3852		23.1843		23.6515		29.1083		28.7916		34.1118		32.8126
103.48	1.88042		1.80658		3.71169		3.57704		6.69354		6.5523		11.2272		11.2239		16.9908		17.3894		23.182		23.6539		29.1137		28.7919		34.1095		32.8126
103.58	1.88042		1.80744		3.70387		3.57863		6.68573		6.55501		11.2272		11.2279		17.0022		17.3936		23.1839		23.6563		29.1079		28.7923		34.1017		32.8127
103.68	1.89213		1.8083		3.71169		3.58021		6.70331		6.55771		11.239		11.2318		17.0143		17.3978		23.2034		23.6587		29.1176		28.7927		34.1192		32.8127
103.78	1.89995		1.80915		3.71364		3.58179		6.71307		6.56041		11.239		11.2357		17.0143		17.402		23.2034		23.6611		29.1196		28.7931		34.131		32.8127
103.88	1.9019		1.81001		3.72145		3.58337		6.71503		6.56311		11.2468		11.2397		17.0143		17.4062		23.2034		23.6634		29.1255		28.7935		34.131		32.8127
103.98	1.89409		1.81086		3.71559		3.58495		6.71503		6.5658		11.2409		11.2436		17.0065		17.4104		23.2054		23.6658		29.1196		28.7938		34.1232		32.8127
104.08	1.89214		1.81171		3.7234		3.58652		6.72479		6.5685		11.2581		11.2475		17.0143		17.4145		23.2132		23.6682		29.1274		28.7942		34.1407		32.8127
104.18	1.89995		1.81257		3.7234		3.5881		6.72479		6.57118		11.2604		11.2514		17.0221		17.4187		23.221		23.6705		29.1274		28.7946		34.1407		32.8127
104.28	1.91167		1.81342		3.73317		3.58967		6.74237		6.57387		11.278		11.2554		17.0338		17.4228		23.2327		23.6728		29.1469		28.795		34.1681		32.8127
104.38	1.90385		1.81427		3.73473		3.59124		6.74628		6.57655		11.2819		11.2593		17.026		17.427		23.2366		23.6752		29.1469		28.7953		34.1622		32.8127
104.48	1.9019		1.81512		3.73512		3.59281		6.74432		6.57923		11.28		11.2632		17.0338		17.4311		23.2347		23.6775		29.1469		28.7957		34.17		32.8127
104.58	1.9019		1.81597		3.74489		3.59438		6.75409		6.58191		11.3015		11.2671		17.0514		17.4352		23.2523		23.6798		29.1567		28.7961		34.1798		32.8127
104.68	1.90346		1.81682		3.73708		3.59595		6.75409		6.58458		11.2936		11.2709		17.0455		17.4394		23.2464		23.6821		29.1489		28.7964		34.172		32.8127
104.78	1.91362		1.81766		3.74294		3.59752		6.75409		6.58725		11.2995		11.2748		17.0436		17.4435		23.2445		23.6844		29.1469		28.7968		34.17		32.8127
104.88	1.90385		1.81851		3.74489		3.59908		6.7619		6.58992		11.3015		11.2787		17.0514		17.4476		23.262		23.6867		29.1548		28.7971		34.1798		32.8127
104.98	1.89604		1.81936		3.74489		3.60064		6.75604		6.59258		11.3034		11.2826		17.0455		17.4517		23.2562		23.689		29.1489		28.7975		34.172		32.8127
105.08	1.91167		1.8202		3.75465		3.6022		6.76385		6.59524		11.319		11.2865		17.0612		17.4557		23.264		23.6913		29.1645		28.7978		34.1798		32.8127
105.18	1.91557		1.82105		3.73512		3.60376		6.76386		6.5979		11.3132		11.2903		17.0553		17.4598		23.2562		23.6935		29.1684		28.7982		34.1817		32.8127
105.28	1.91362		1.82189		3.7527		3.60532		6.76385		6.60056		11.3112		11.2942		17.0729		17.4639		23.262		23.6958		29.1665		28.7985		34.1798		32.8127
105.38	1.91557		1.82274		3.74489		3.60688		6.76581		6.60321		11.3132		11.298		17.0651		17.4679		23.2659		23.698		29.1684		28.7989		34.1817		32.8127
105.48	1.91167		1.82358		3.74294		3.60843		6.76386		6.60586		11.321		11.3019		17.0826		17.472		23.2738		23.7003		29.1758		28.7992		34.1896		32.8127
105.58	1.92339		1.82442		3.7527		3.60999		6.79276		6.60851		11.3307		11.3057		17.0944		17.476		23.2738		23.7025		29.188		28.7996		34.1993		32.8127
105.68	1.9312		1.82526		3.76051		3.61154		6.7951		6.61115		11.3405		11.3095		17.0944		17.4801		23.2835		23.7048		29.1977		28.7999		34.211		32.8127
105.78	1.93355		1.8261		3.76286		3.61309		6.80331		6.61379		11.3409		11.3134		17.1026		17.4841		23.2839		23.707		29.1962		28.8003		34.2193		32.8128
105.88	1.9312		1.82694		3.76833		3.61464		6.80292		6.61643		11.3464		11.3172		17.1022		17.4881		23.2909		23.7092		29.1958		28.8006		34.2189		32.8128
105.98	1.93901		1.82778		3.77028		3.61619		6.81073		6.61907		11.3483		11.321		17.1115		17.4921		23.2933		23.7114		29.1958		28.8009		34.2189		32.8128
106.08	1.95268		1.82862		3.782		3.61773		6.8244		6.6217		11.36		11.3248		17.1256		17.4961		23.3128		23.7136		29.2075		28.8013		34.2306		32.8128
106.18	1.9351		1.82946		3.77223		3.61928		6.8244		6.62433		11.3522		11.3286		17.1178		17.5001		23.307		23.7158		29.2173		28.8016		34.2325		32.8128
106.28	1.93315		1.8303		3.77223		3.62082		6.8244		6.62696		11.3581		11.3324		17.1256		17.5041		23.305		23.718		29.2075		28.8019		34.2306		32.8128
106.38	1.95073		1.83113		3.782		3.62237		6.83417		6.62958		11.3796		11.3362		17.1334		17.5081		23.3226		23.7202		29.2348		28.8023		34.2403		32.8128
106.48	1.95464		1.83197		3.78395		3.62391		6.84393		6.6322		11.3893		11.34		17.1471		17.5121		23.3363		23.7224		29.2387		28.8026		34.2517		32.8128
106.58	1.96049		1.8328		3.78981		3.62545		6.84393		6.63482		11.3893		11.3438		17.153		17.516		23.3343		23.7245		29.2368		28.8029		34.2521		32.8128
106.68	1.95464		1.83364		3.79332		3.62698		6.84393		6.63743		11.3815		11.3476		17.1471		17.52		23.3343		23.7267		29.2368		28.8032		34.2442		32.8128
106.78	1.96245		1.83447		3.80348		3.62852		6.8537		6.64005		11.3972		11.3514		17.1627		17.5239		23.3363		23.7289		29.2466		28.8036		34.2521		32.8128
106.88	1.97026		1.8353		3.80153		3.63005		6.86151		6.64266		11.3991		11.3552		17.1647		17.5279		23.3421		23.731		29.2466		28.8039		34.2521		32.8128
106.98	1.97417		1.83613		3.80544		3.63159		6.86542		6.64526		11.4011		11.3589		17.1744		17.5318		23.3363		23.7332		29.2563		28.8042		34.254		32.8128
107.08	1.96245		1.83696		3.81129		3.63312		6.87128		6.64787		11.3991		11.3627		17.1744		17.5357		23.3441		23.7353		29.2563		28.8045		34.2599		32.8128
107.18	1.96401		1.83779		3.79567		3.63465		6.86542		6.65047		11.3991		11.3664		17.1764		17.5396		23.3343		23.7374		29.2485		28.8048		34.2638		32.8128
107.28	1.9644		1.83862		3.79372		3.63618		6.86347		6.65307		11.3991		11.3702		17.1823		17.5435		23.3343		23.7395		29.2466		28.8051		34.2618		32.8128
107.38	1.98198		1.83945		3.81129		3.63771		6.88104		6.65566		11.4089		11.3739		17.194		17.5474		23.3519		23.7416		29.2641		28.8055		34.2794		32.8128
107.48	1.97612		1.84028		3.79567		3.63923		6.87518		6.65825		11.4011		11.3777		17.194		17.5513		23.3558		23.7438		29.2583		28.8058		34.2735		32.8128
107.58	1.98198		1.84111		3.81325		3.64076		6.89236		6.66084		11.4089		11.3814		17.2037		17.5552		23.3714		23.7459		29.2661		28.8061		34.2814		32.8128
107.68	1.97612		1.84194		3.80348		3.64228		6.8869		6.66343		11.4104		11.3851		17.2037		17.5591		23.3656		23.7479		29.2583		28.8064		34.2814		32.8128
107.78	1.97417		1.84276		3.79567		3.6438		6.87518		6.66601		11.4128		11.3889		17.1959		17.563		23.3558		23.75		29.268		28.8067		34.2735		32.8128
107.88	1.98393		1.84359		3.81129		3.64532		6.88495		6.66859		11.4206		11.3926		17.2115		17.5668		23.3714		23.7521		29.2778		28.807		34.2911		32.8128
107.98	1.98238		1.84441		3.80388		3.64684		6.87558		6.67117		11.4112		11.3963		17.2041		17.5707		23.3542		23.7542		29.2684		28.8073		34.2896		32.8128
108.08	1.98198		1.84524		3.79958		3.64836		6.88104		6.67375		11.4089		11.4		17.2018		17.5745		23.3519		23.7563		29.2661		28.8076		34.2892		32.8128
108.18	1.99174		1.84606		3.80348		3.64987		6.88495		6.67632		11.4186		11.4037		17.2037		17.5784		23.3632		23.7583		29.268		28.8079		34.2911		32.8128
108.28	1.98198		1.84688		3.80934		3.65139		6.89081		6.67889		11.4186		11.4074		17.2115		17.5822		23.3636		23.7604		29.2755		28.8082		34.2892		32.8128
108.38	1.98589		1.8477		3.80544		3.6529		6.89667		6.68145		11.4225		11.4111		17.2248		17.586		23.3675		23.7624		29.2817		28.8085		34.2911		32.8128
108.48	1.98588		1.84852		3.80544		3.65441		6.89667		6.68402		11.4225		11.4148		17.235		17.5898		23.3851		23.7645		29.2817		28.8088		34.2931		32.8128
108.58	1.98393		1.84934		3.80504		3.65592		6.89471		6.68658		11.4206		11.4185		17.2272		17.5936		23.3773		23.7665		29.2719		28.809		34.3009		32.8128
108.68	1.98393		1.85016		3.80544		3.65743		6.89471		6.68914		11.4206		11.4221		17.2252		17.5974		23.3656		23.7685		29.27		28.8093		34.2911		32.8129
108.78	1.98393		1.85098		3.80739		3.65894		6.90448		6.69169		11.4225		11.4258		17.2448		17.6012		23.3753		23.7705		29.2798		28.8096		34.3009		32.8129
108.88	1.98393		1.8518		3.81325		3.66045		6.89471		6.69425		11.4284		11.4295		17.2448		17.605		23.3753		23.7726		29.2798		28.8099		34.3009		32.8129
108.98	1.98393		1.85262		3.79762		3.66195		6.90448		6.6968		11.4225		11.4331		17.235		17.6088		23.3753		23.7746		29.2719		28.8102		34.2931		32.8129
109.08	1.9937		1.85343		3.80544		3.66345		6.91425		6.69934		11.4304		11.4368		17.2448		17.6126		23.3851		23.7766		29.2798		28.8105		34.3087		32.8129
109.18	1.98549		1.85425		3.80544		3.66495		6.91425		6.70189		11.4304		11.4404		17.2448		17.6163		23.387		23.7786		29.2719		28.8108		34.3028		32.8129
109.28	1.99565		1.85507		3.8152		3.66646		6.92401		6.70443		11.4401		11.4441		17.2545		17.6201		23.3851		23.7805		29.2876		28.811		34.32		32.8129
109.38	1.98628		1.85588		3.81364		3.66795		6.91464		6.70697		11.4308		11.4477		17.253		17.6238		23.3835		23.7825		29.2802		28.8113		34.3208		32.8129
109.48	1.9937		1.85669		3.8152		3.66945		6.91425		6.7095		11.4382		11.4514		17.2623		17.6275		23.3851		23.7845		29.2876		28.8116		34.3224		32.8129
109.58	1.9937		1.85751		3.82106		3.67095		6.91229		6.71204		11.4382		11.455		17.2721		17.6313		23.3909		23.7865		29.2876		28.8119		34.3282		32.8129
109.68	1.98198		1.85832		3.8152		3.67244		6.91385		6.71457		11.4304		11.4586		17.2721		17.635		23.3851		23.7884		29.2876		28.8121		34.3224		32.8129
109.78	1.98198		1.85913		3.83083		3.67393		6.92401		6.71709		11.446		11.4623		17.2819		17.6387		23.3929		23.7904		29.2973		28.8124		34.3282		32.8129
109.88	1.98979		1.85994		3.83278		3.67543		6.93182		6.71962		11.4479		11.4659		17.2819		17.6424		23.4007		23.7923		29.3051		28.8127		34.3302		32.8129
109.98	1.99174		1.86075		3.84059		3.67692		6.93378		6.72214		11.4479		11.4695		17.2916		17.6461		23.4027		23.7943		29.3071		28.8129		34.338		32.8129
110.08	1.99174		1.86156		3.83473		3.67841		6.93378		6.72466		11.4479		11.4731		17.2932		17.6498		23.3949		23.7962		29.2993		28.8132		34.3224		32.8129
110.18	1.97417		1.86237		3.83278		3.67989		6.92597		6.72717		11.4401		11.4767		17.2936		17.6535		23.3851		23.7981		29.2973		28.8135		34.3204		32.8129
110.28	1.98979		1.86318		3.83083		3.68138		6.94159		6.72969		11.4479		11.4803		17.3033		17.6572		23.4007		23.8001		29.3071		28.8137		34.338		32.8129
110.38	1.99175		1.86399		3.82301		3.68286		6.93573		6.7322		11.4495		11.4839		17.2955		17.6609		23.4046		23.802		29.2876		28.814		34.3321		32.8129
110.48	1.9937		1.86479		3.84059		3.68435		6.93573		6.73471		11.4616		11.4875		17.3131		17.6645		23.4238		23.8039		29.3051		28.8143		34.3497		32.8129
110.58	1.98589		1.8656		3.82497		3.68583		6.93573		6.73721		11.4538		11.491		17.3073		17.6682		23.4085		23.8058		29.2993		28.8145		34.3532		32.8129
110.68	1.99174		1.86641		3.83278		3.68731		6.95331		6.73971		11.4792		11.4946		17.3151		17.6718		23.4261		23.8077		29.3188		28.8148		34.3634		32.8129
110.78	1.98589		1.86721		3.82497		3.68879		6.94745		6.74221		11.4733		11.4982		17.3248		17.6755		23.4163		23.8096		29.311		28.815		34.3556		32.8129
110.88	1.9933		1.86801		3.83238		3.69027		6.9455		6.74471		11.4792		11.5017		17.3326		17.6791		23.4163		23.8115		29.3169		28.8153		34.3497		32.8129
110.98	1.9941		1.86882		3.82536		3.69174		6.94394		6.74721		11.4718		11.5053		17.3252		17.6827		23.4148		23.8134		29.3094		28.8155		34.3501		32.8129
111.08	1.9937		1.86962		3.84059		3.69322		6.95331		6.7497		11.4792		11.5089		17.3405		17.6863		23.4241		23.8152		29.3169		28.8158		34.3595		32.8129
111.18	1.98589		1.87042		3.83473		3.69469		6.94354		6.75219		11.4714		11.5124		17.3424		17.69		23.4163		23.8171		29.3091		28.816		34.3517		32.8129
111.28	1.97417		1.87122		3.82497		3.69616		6.93573		6.75467		11.4792		11.516		17.3424		17.6936		23.4144		23.819		29.3087		28.8163		34.3497		32.8129
111.38	1.99174		1.87202		3.84059		3.69763		6.94354		6.75716		11.489		11.5195		17.3522		17.6972		23.4241		23.8208		29.3188		28.8165		34.3497		32.8129
111.48	1.98589		1.87282		3.83473		3.6991		6.9451		6.75964		11.489		11.523		17.3635		17.7007		23.4241		23.8227		29.311		28.8168		34.3595		32.8129
111.58	1.99174		1.87362		3.84059		3.70057		6.9455		6.76211		11.4987		11.5266		17.3737		17.7043		23.4437		23.8245		29.3266		28.817		34.3595		32.8129
111.68	2.00151		1.87442		3.84254		3.70204		6.9455		6.76459		11.5065		11.5301		17.3639		17.7079		23.4515		23.8264		29.3286		28.8173		34.3673		32.8129
111.78	1.99565		1.87522		3.84254		3.7035		6.94549		6.76706		11.5007		11.5336		17.3737		17.7115		23.4359		23.8282		29.3286		28.8175		34.3614		32.8129
111.88	1.9937		1.87602		3.84254		3.70497		6.9455		6.76953		11.5085		11.5371		17.3658		17.715		23.4261		23.83		29.3208		28.8178		34.3517		32.8129
111.98	2.00346		1.87681		3.85231		3.70643		6.95526		6.772		11.5182		11.5406		17.3737		17.7186		23.4515		23.8319		29.3364		28.818		34.3673		32.8129
112.08	1.99956		1.87761		3.84254		3.70789		6.96307		6.77446		11.5182		11.5441		17.3815		17.7221		23.4534		23.8337		29.3383		28.8182		34.3692		32.8129
112.18	2.01283		1.8784		3.85231		3.70935		6.95721		6.77692		11.528		11.5476		17.3854		17.7257		23.4632		23.8355		29.3501		28.8185		34.379		32.8129
112.28	2.01323		1.8792		3.85231		3.71081		6.96307		6.77938		11.528		11.5511		17.3912		17.7292		23.4632		23.8373		29.3481		28.8187		34.3692		32.8129
112.38	1.99565		1.87999		3.85231		3.71226		6.95721		6.78184		11.5202		11.5546		17.3932		17.7327		23.4554		23.8391		29.3481		28.8189		34.3708		32.8129
112.48	2.01128		1.88078		3.86208		3.71372		6.97284		6.78429		11.5491		11.5581		17.403		17.7363		23.4808		23.8409		29.3579		28.8192		34.381		32.8129
112.58	2.00346		1.88158		3.8445		3.71517		6.97479		6.78674		11.5436		11.5616		17.403		17.7398		23.4749		23.8427		29.3501		28.8194		34.3732		32.8129
112.68	2.02299		1.88237		3.85426		3.71662		6.98651		6.78919		11.5534		11.5651		17.4225		17.7433		23.4941		23.8444		29.3598		28.8196		34.3829		32.8129
112.78	2.02495		1.88316		3.86363		3.71808		6.99432		6.79164		11.5612		11.5685		17.4244		17.7468		23.4964		23.8462		29.3501		28.8199		34.3907		32.8129
112.88	2.00581		1.88395		3.86443		3.71953		6.98691		6.79408		11.5538		11.572		17.4229		17.7503		23.487		23.848		29.3583		28.8201		34.3833		32.8129
112.98	2.01128		1.88474		3.86403		3.72097		6.98456		6.79652		11.5593		11.5755		17.4225		17.7537		23.4847		23.8498		29.3579		28.8203		34.381		32.813
113.08	2.01518		1.88553		3.86403		3.72242		6.99432		6.79895		11.5632		11.5789		17.4323		17.7572		23.4945		23.8515		29.3676		28.8205		34.3907		32.813
113.18	2.01323		1.88631		3.86403		3.72387		6.98456		6.80139		11.571		11.5824		17.4323		17.7607		23.4945		23.8533		29.3676		28.8208		34.381		32.813
113.28	2.01323		1.8871		3.87379		3.72531		6.99588		6.80382		11.5729		11.5858		17.4436		17.7642		23.5042		23.855		29.3696		28.821		34.3907		32.813
113.38	2.01323		1.88789		3.87379		3.72675		6.99628		6.80625		11.5886		11.5893		17.444		17.7676		23.5042		23.8568		29.3676		28.8212		34.3907		32.813
113.48	2.01323		1.88867		3.87379		3.7282		6.99628		6.80868		11.5827		11.5927		17.444		17.7711		23.5042		23.8585		29.3676		28.8214		34.3907		32.813
113.58	2.02299		1.88946		3.89137		3.72964		7.00604		6.8111		11.5983		11.5961		17.4615		17.7745		23.514		23.8602		29.3774		28.8216		34.4005		32.813
113.68	2.01323		1.89024		3.87575		3.73107		7.00604		6.81352		11.5925		11.5996		17.4557		17.7779		23.5062		23.8619		29.3696		28.8219		34.4005		32.813
113.78	2.01518		1.89103		3.87575		3.73251		7.008		6.81594		11.6022		11.603		17.4557		17.7814		23.514		23.8637		29.3696		28.8221		34.4025		32.813
113.88	2.01323		1.89181		3.88161		3.73395		7.01385		6.81836		11.6081		11.6064		17.4615		17.7848		23.5218		23.8654		29.377		28.8223		34.4083		32.813
113.98	2.02104		1.89259		3.88356		3.73538		7.02362		6.82077		11.61		11.6098		17.4635		17.7882		23.5238		23.8671		29.3794		28.8225		34.4103		32.813
114.08	2.02299		1.89337		3.89137		3.73682		7.03534		6.82318		11.6276		11.6132		17.4733		17.7916		23.5335		23.8688		29.3891		28.8227		34.42		32.813
114.18	2.03236		1.89416		3.90269		3.73825		7.04315		6.82559		11.6393		11.6166		17.4733		17.795		23.5413		23.8705		29.3969		28.8229		34.4278		32.813
114.28	2.0269		1.89494		3.89723		3.73968		7.03534		6.82799		11.6393		11.62		17.4733		17.7984		23.5355		23.8722		29.3911		28.8231		34.422		32.813
114.38	2.03471		1.89572		3.91286		3.74111		7.0451		6.8304		11.6491		11.6234		17.483		17.8018		23.5511		23.8739		29.4067		28.8234		34.4298		32.813
114.48	2.02495		1.8965		3.907		3.74254		7.0451		6.8328		11.6413		11.6268		17.4752		17.8052		23.5452		23.8755		29.4106		28.8236		34.4298		32.813
114.58	2.02495		1.89727		3.91286		3.74396		7.04511		6.83519		11.6569		11.6302		17.4733		17.8085		23.5531		23.8772		29.3989		28.8238		34.4298		32.813
114.68	2.02299		1.89805		3.92458		3.74539		7.06424		6.83759		11.6686		11.6336		17.5026		17.8119		23.5628		23.8789		29.4165		28.824		34.4396		32.813
114.78	2.02144		1.89883		3.92302		3.74681		7.05722		6.83998		11.6593		11.637		17.4834		17.8153		23.5628		23.8806		29.4091		28.8242		34.4396		32.813
114.88	2.02104		1.8996		3.92262		3.74823		7.06268		6.84237		11.6663		11.6403		17.4928		17.8186		23.5628		23.8822		29.4145		28.8244		34.4396		32.813
114.98	2.01323		1.90038		3.9109		3.74966		7.05682		6.84475		11.6608		11.6437		17.4928		17.822		23.5628		23.8839		29.4087		28.8246		34.4317		32.813
115.08	2.01909		1.90116		3.9109		3.75108		7.06268		6.84714		11.6686		11.647		17.4928		17.8253		23.5628		23.8855		29.4243		28.8248		34.4298		32.813
115.18	2.02104		1.90193		3.92067		3.75249		7.06659		6.84952		11.6706		11.6504		17.4948		17.8286		23.5648		23.8872		29.4184		28.825		34.4396		32.813
115.28	2.01323		1.9027		3.91286		3.75391		7.06464		6.8519		11.6686		11.6538		17.485		17.832		23.5628		23.8888		29.4184		28.8252		34.4317		32.813
115.38	2.01909		1.90348		3.91872		3.75533		7.06464		6.85428		11.6686		11.6571		17.4928		17.8353		23.5628		23.8904		29.4243		28.8254		34.4298		32.813
115.48	2.02495		1.90425		3.91481		3.75674		7.06854		6.85665		11.6804		11.6604		17.5045		17.8386		23.5745		23.8921		29.4301		28.8256		34.4337		32.813
115.58	2.01323		1.90502		3.91286		3.75815		7.05487		6.85902		11.6804		11.6638		17.5045		17.8419		23.5745		23.8937		29.4282		28.8258		34.4396		32.813
115.68	2.023		1.90579		3.91286		3.75957		7.04706		6.86139		11.6725		11.6671		17.4967		17.8452		23.5765		23.8953		29.4282		28.826		34.4337		32.813
115.78	2.02495		1.90656		3.90504		3.76098		7.04706		6.86375		11.6804		11.6704		17.5061		17.8485		23.5765		23.8969		29.4399		28.8262		34.4435		32.813
115.88	2.01323		1.90733		3.90309		3.76239		7.06464		6.86612		11.6901		11.6738		17.5065		17.8518		23.5726		23.8985		29.4473		28.8263		34.4415		32.813
115.98	2.01323		1.9081		3.90309		3.76379		7.05878		6.86848		11.6901		11.6771		17.4987		17.8551		23.5667		23.9001		29.4419		28.8265		34.4415		32.813
116.08	2.01323		1.90887		3.90309		3.7652		7.05682		6.87084		11.6901		11.6804		17.5143		17.8583		23.5726		23.9017		29.4399		28.8267		34.4415		32.813
116.18	2.01323		1.90964		3.90309		3.76661		7.05682		6.87319		11.6979		11.6837		17.5065		17.8616		23.5745		23.9033		29.4399		28.8269		34.4415		32.813
116.28	2.00346		1.9104		3.91246		3.76801		7.05682		6.87554		11.7116		11.687		17.5065		17.8649		23.5745		23.9049		29.4497		28.8271		34.4415		32.813
116.38	1.9941		1.91117		3.90544		3.76941		7.05527		6.87789		11.7022		11.6903		17.5069		17.8681		23.5749		23.9065		29.4403		28.8273		34.44		32.813
116.48	2.01088		1.91194		3.91286		3.77081		7.06464		6.88024		11.7175		11.6936		17.5143		17.8714		23.5902		23.908		29.4477		28.8275		34.4591		32.813
116.58	2.00542		1.9127		3.91286		3.77221		7.05682		6.88259		11.7116		11.6969		17.5065		17.8746		23.5843		23.9096		29.4399		28.8277		34.4513		32.813
116.68	2.00346		1.91346		3.91286		3.77361		7.05487		6.88493		11.7097		11.7002		17.5045		17.8778		23.5824		23.9112		29.4555		28.8278		34.4493		32.813
116.78	2.00151		1.91423		3.92067		3.77501		7.06268		6.88727		11.7175		11.7035		17.5045		17.8811		23.5726		23.9127		29.4477		28.828		34.4571		32.813
116.88	2.00542		1.91499		3.91481		3.7764		7.05487		6.88961		11.7097		11.7067		17.4967		17.8843		23.5745		23.9143		29.4497		28.8282		34.461		32.813
116.98	2.01323		1.91575		3.92067		3.7778		7.0705		6.89194		11.7175		11.71		17.5123		17.8875		23.5902		23.9158		29.4477		28.8284		34.4591		32.813
117.08	1.99565		1.91651		3.91481		3.77919		7.06464		6.89427		11.719		11.7133		17.5065		17.8907		23.5843		23.9174		29.4399		28.8286		34.4591		32.813
117.18	2.00346		1.91728		3.92262		3.78058		7.07245		6.8966		11.7292		11.7165		17.5143		17.8939		23.5921		23.9189		29.4477		28.8287		34.4689		32.813
117.28	2.00346		1.91804		3.92262		3.78197		7.07635		6.89893		11.7116		11.7198		17.5065		17.8971		23.5937		23.9205		29.4399		28.8289		34.4689		32.813
117.38	2.00346		1.9188		3.91286		3.78336		7.0744		6.90125		11.7272		11.7231		17.5045		17.9003		23.5941		23.922		29.438		28.8291		34.4786		32.813
117.48	1.98589		1.91955		3.90504		3.78475		7.06659		6.90358		11.7214		11.7263		17.5065		17.9035		23.5863		23.9235		29.438		28.8293		34.4708		32.813
117.58	1.9937		1.92031		3.92067		3.78614		7.0744		6.9059		11.7292		11.7296		17.5143		17.9066		23.6019		23.925		29.4575		28.8294		34.4786		32.813
117.68	1.9937		1.92107		3.91481		3.78752		7.07596		6.90821		11.7292		11.7328		17.5143		17.9098		23.596		23.9266		29.4399		28.8296		34.4802		32.813
117.78	1.9937		1.92183		3.91286		3.78891		7.07635		6.91053		11.7292		11.736		17.5143		17.913		23.6019		23.9281		29.4555		28.8298		34.4806		32.813
117.88	1.9937		1.92258		3.92262		3.79029		7.07831		6.91284		11.739		11.7393		17.526		17.9161		23.596		23.9296		29.4594		28.83		34.4806		32.813
117.98	1.9937		1.92334		3.91286		3.79167		7.07635		6.91515		11.7292		11.7425		17.524		17.9193		23.6038		23.9311		29.4575		28.8301		34.4903		32.813
118.08	1.9937		1.92409		3.90504		3.79305		7.06854		6.91745		11.7292		11.7457		17.5065		17.9224		23.5863		23.9326		29.4477		28.8303		34.4728		32.813
118.18	2.00346		1.92485		3.9109		3.79443		7.05487		6.91976		11.7292		11.7489		17.5221		17.9256		23.5921		23.9341		29.4555		28.8305		34.4728		32.813
118.28	2.00542		1.9256		3.92458		3.79581		7.06659		6.92206		11.7487		11.7521		17.5358		17.9287		23.6058		23.9355		29.479		28.8306		34.4903		32.813
118.38	2.00542		1.92636		3.92458		3.79718		7.07831		6.92436		11.7507		11.7553		17.5358		17.9318		23.6156		23.937		29.4868		28.8308		34.4923		32.813
118.48	1.98238		1.92711		3.90349		3.79856		7.0455		6.92666		11.7276		11.7585		17.5323		17.9349		23.5945		23.9385		29.4598		28.831		34.4614		32.813
118.58	1.98979		1.92786		3.90114		3.79993		7.0455		6.92895		11.7272		11.7617		17.5221		17.938		23.5999		23.94		29.4555		28.8311		34.4689		32.813
118.68	1.9933		1.92861		3.89333		3.8013		7.03534		6.93124		11.7116		11.7649		17.5221		17.9411		23.5941		23.9414		29.4477		28.8313		34.461		32.813
118.78	1.9937		1.92936		3.89137		3.80267		7.03339		6.93353		11.7155		11.7681		17.5319		17.9442		23.5902		23.9429		29.4458		28.8315		34.4591		32.813
118.88	1.97652		1.93011		3.87379		3.80404		7.00409		6.93582		11.6999		11.7713		17.5221		17.9473		23.5843		23.9444		29.4301		28.8316		34.4513		32.813
118.98	1.98393		1.93086		3.88356		3.80541		7.03104		6.9381		11.7253		11.7745		17.5416		17.9504		23.5921		23.9458		29.4301		28.8318		34.4689		32.813
119.08	1.98393		1.93161		3.89333		3.80678		7.04315		6.94038		11.7288		11.7777		17.5436		17.9535		23.5843		23.9473		29.4223		28.8319		34.4786		32.813
119.18	1.98784		1.93236		3.89137		3.80814		7.05292		6.94266		11.7487		11.7809		17.5416		17.9566		23.5824		23.9487		29.4262		28.8321		34.4806		32.813
119.28	1.98158		1.9331		3.89333		3.80951		7.05487		6.94494		11.7315		11.784		17.5338		17.9596		23.5921		23.9501		29.4262		28.8323		34.4786		32.813
119.38	1.99956		1.93385		3.9109		3.81087		7.07245		6.94721		11.7409		11.7872		17.5393		17.9627		23.6097		23.9516		29.4458		28.8324		34.4903		32.813
119.48	1.99761		1.9346		3.90114		3.81223		7.04706		6.94948		11.7331		11.7903		17.5377		17.9658		23.6195		23.953		29.4438		28.8326		34.4845		32.813
119.58	2.02495		1.93534		3.91286		3.81359		7.04315		6.95175		11.6979		11.7935		17.4776		17.9688		23.6347		23.9544		29.4223		28.8327		34.5079		32.813
119.68	1.99916		1.93608		3.95348		3.81495		7.0701		6.95402		11.7444		11.7966		17.5045		17.9719		23.6199		23.9559		29.4673		28.8329		34.5177		32.813
119.78	1.93704		1.93683		3.87457		3.81631		7.14275		6.95628		11.6831		11.7998		17.6873		17.9749		23.6058		23.9573		29.5395		28.833		34.3704		32.813
119.88	2.38123		1.93757		4.1281		3.81767		7.2084		6.95854		11.8729		11.8029		17.8499		17.9779		23.5339		23.9587		29.5427		28.8332		34.5853		32.813
119.98	1.95309		1.93831		3.85153		3.81902		6.78808		6.9608		11.73		11.8061		17.4916		17.981		23.4968		23.9601		29.3329		28.8333		34.4345		32.813
120.08	1,46404*		1.57171		3,30739*		3.82038		6,42639*		5.6278		11,4397*		11.8092		17,026*		15.292		23,4093*		23.9615		29,5868*		28.8335		35,7759*		32.813
120.18	1,35147*		1.57046		3,52925*		3.02828		6,28296*		5.62332		11,4784*		9.8042		17,2037*		15.2798		23,6382*		20.5015		30,0977*		23.8535		35,9021*		25.687
120.28	2,82449*		1.56921		4,5152*		3.02586		8,00443*		5.61884		12,1909*		9.79639		18,6068*		15.2676		24,8206*		20.4852		31,463*		23.8345		38,7005*		25.6666
120.38	1,80821*		1.56796		3,66051*		3.02345		6,62563*		5.61436		11,7647*		9.78859		17,2604*		15.2554		23,6504*		20.4688		30,3137*		23.8155		36,1192*		25.6461
120.48	1,73006*		1.56671		3,51717*		3.02104		6,74085*		5.60988		11,4452*		9.78079		16,9928*		15.2433		23,2863*		20.4525		29,7708*		23.7965		35,1161*		25.6257
120.58	1,88199*		1.56546		3,81325*		3.01864		6,82051*		5.60541		11,7296*		9.77299		17,4666*		15.2311		23,6183*		20.4362		29,4758*		23.7776		34,4646*		25.6053
120.68	2,16517*		1.56422		3,87184*		3.01623		6,98103*		5.60095		11,7698*		9.76521		17,5529*		15.219		23,6253*		20.4199		29,3868*		23.7586		34,6931*		25.5849
120.78	2,18002*		1.56297		4,02887*		3.01383		7,17869*		5.59648		11,7202*		9.75742		17,703*		15.2069		23,6124*		20.4037		29,4094*		23.7397		34,5868*		25.5645
120.88	2,08745*		1.56172		3,97887*		3.01143		7,07206*		5.59203		11,6999*		9.74965		17,5768*		15.1947		23,4765*		20.3874		29,2794*		23.7208		34,4274*		25.5441
120.98	2,08744*		1.56048		3,97145*		3.00903		7,09002*		5.58757		11,694*		9.74188		17,4811*		15.1826		23,4046*		20.3712		29,2309*		23.7019		34,4181*		25.5237
121.08	2,0601*		1.55924		4,00075*		3.00663		7,08416*		5.58312		11,6339*		9.73412		17,4483*		15.1705		23,3581*		20.3549		29,163*		23.683		34,3599*		25.5034
121.18	2.03276		1.55799		3.97536		3.00423		7.03534		5.57867		11.6116		9.72636		17.3717		15.1584		23.2952		20.3387		29.0766		23.6641		34.279		25.4831
121.28	2.00697		1.55675		3.94566		3.00184		7.00564		5.57422		11.5573		9.71861		17.2893		15.1464		23.2191		20.3225		28.9727		23.6452		34.1368		25.4628
121.38	1.99019		1.55551		3.92302		2.99945		6.97129		5.56978		11.5323		9.71087		17.2256		15.1343		23.1624		20.3063		28.9071		23.6264		34.0278		25.4425
121.48	1.99174		1.55427		3.94606		2.99706		6.98806		5.56534		11.5222		9.70313		17.1998		15.1222		23.1409		20.2901		28.8637		23.6076		33.9763		25.4222
121.58	1.964		1.55303		3.91637		2.99467		6.94745		5.56091		11.4651		9.6954		17.108		15.1102		23.0472		20.274		28.7544		23.5888		33.8556		25.402
121.68	1.96285		1.5518		3.93279		2.99228		6.95136		5.55648		11.4679		9.68767		17.0729		15.0982		23.0159		20.2578		28.6899		23.57		33.7579		25.3817
121.78	1.94252		1.55056		3.88707		2.9899		6.92401		5.55205		11.428		9.67995		17.026		15.0861		22.9261		20.2417		28.6001		23.5512		33.6212		25.3615
121.88	1.96871		1.54932		3.86443		2.98752		6.91229		5.54763		11.3995		9.67224		16.9713		15.0741		22.8699		20.2255		28.5438		23.5324		33.5275		25.3413
121.98	1.94057		1.54809		3.83083		2.98514		6.85565		5.54321		11.3675		9.66453		16.9108		15.0621		22.8007		20.2094		28.4532		23.5137		33.4142		25.3211
122.08	1.95268		1.54686		3.82497		2.98276		6.87128		5.53879		11.3405		9.65683		16.9026		15.0501		22.764		20.1933		28.4141		23.4949		33.3396		25.3009
122.18	1.9605		1.54562		3.83043		2.98038		6.85721		5.53438		11.3366		9.64914		16.8951		15.0381		22.7327		20.1772		28.3657		23.4762		33.2579		25.2807
122.28	1.96831		1.54439		3.82927		2.97801		6.85995		5.52997		11.3229		9.64145		16.8701		15.0261		22.6624		20.1611		28.3094		23.4575		33.1935		25.2606
122.38	1.96245		1.54316		3.82301		2.97563		6.8537		5.52556		11.3268		9.63376		16.8694		15.0141		22.6312		20.1451		28.2735		23.4388		33.1173		25.2405
122.48	1.9644		1.54193		3.79567		2.97326		6.84393		5.52116		11.3093		9.62609		16.819		15.0022		22.5726		20.129		28.1977		23.4201		32.9825		25.2204
122.58	1.9601		1.5407		3.79527		2.97089		6.8201		5.51676		11.2737		9.61842		16.776		14.9902		22.4984		20.113		28.1196		23.4015		32.8536		25.2003
122.68	1.92183		1.53948		3.79021		2.96853		6.7955		5.51236		11.2393		9.61075		16.7237		14.9783		22.432		20.097		28.0258		23.3828		32.7501		25.1802
122.78	1.94292		1.53825		3.80348		2.96616		6.78534		5.50797		11.2116		9.6031		16.6862		14.9663		22.3909		20.0809		27.9751		23.3642		32.6778		25.1601
122.88	1.92339		1.53702		3.79137		2.9638		6.76386		5.50358		11.196		9.59544		16.651		14.9544		22.3695		20.0649		27.9145		23.3456		32.5978		25.1401
122.98	1.92338		1.5358		3.79372		2.96144		6.76385		5.49919		11.1819		9.5878		16.635		14.9425		22.3144		20.0489		27.8364		23.327		32.5173		25.12
123.08	1.91557		1.53457		3.77614		2.95908		6.74628		5.49481		11.1511		9.58016		16.5963		14.9306		22.264		20.033		27.7872		23.3084		32.4396		25.1
123.18	1.9019		1.53335		3.77263		2.95672		6.74237		5.49043		11.1378		9.57252		16.5713		14.9187		22.2175		20.017		27.7352		23.2898		32.3657		25.08
123.28	1.90971		1.53213		3.77028		2.95436		6.73456		5.48606		11.1179		9.5649		16.5397		14.9068		22.1913		20.0011		27.6723		23.2712		32.2985		25.06
123.38	1.9312		1.53091		3.79137		2.95201		6.73456		5.48169		11.1179		9.55727		16.5334		14.8949		22.1449		19.9851		27.629		23.2527		32.2267		25.0401
123.48	1.91557		1.52969		3.76833		2.94966		6.71503		5.47732		11.0827		9.54966		16.4948		14.8831		22.0745		19.9692		27.5669		23.2342		32.1485		25.0201
123.58	1.91362		1.52847		3.76247		2.94731		6.71307		5.47296		11.0686		9.54205		16.4557		14.8712		22.0316		19.9533		27.4868		23.2156		32.07		25.0002
123.68	1.90541		1.52725		3.73708		2.94496		6.68924		5.46859		11.0436		9.53444		16.4147		14.8593		21.9847		19.9374		27.3989		23.1971		31.9903		24.9802
123.78	1.89644		1.52604		3.73357		2.94261		6.68613		5.46424		11.0128		9.52685		16.3741		14.8475		21.9441		19.9215		27.3462		23.1787		31.8911		24.9603
123.88	1.89409		1.52482		3.74098		2.94027		6.66425		5.45988		10.9968		9.51926		16.3518		14.8357		21.9198		19.9056		27.2973		23.1602		31.8067		24.9404
123.98	1.89214		1.5236		3.74098		2.93792		6.65448		5.45553		10.989		9.51167		16.3326		14.8239		21.8909		19.8898		27.2153		23.1417		31.7185		24.9206
124.08	1.89995		1.52239		3.74059		2.93558		6.65253		5.45119		10.9788		9.50409		16.3033		14.812		21.8714		19.8739		27.1645		23.1233		31.6485		24.9007
124.18	1.9019		1.52118		3.73512		2.93324		6.64667		5.44684		10.9518		9.49652		16.2838		14.8002		21.8339		19.8581		27.0977		23.1049		31.5607		24.8809
124.28	1.91127		1.51997		3.7234		2.93091		6.64081		5.4425		10.9557		9.48895		16.2701		14.7884		21.8109		19.8422		27.0434		23.0865		31.4786		24.861
124.38	1.90581		1.51875		3.71364		2.92857		6.63651		5.43817		10.9323		9.48139		16.2444		14.7767		21.7738		19.8264		26.9887		23.0681		31.3907		24.8412
124.48	1.90425		1.51754		3.70622		2.92624		6.62558		5.43383		10.919		9.47384		16.2139		14.7649		21.741		19.8106		26.9364		23.0497		31.3185		24.8214
124.58	1.91167		1.51633		3.70973		2.92391		6.61542		5.4295		10.9069		9.46629		16.1744		14.7531		21.7034		19.7948		26.8676		23.0313		31.2403		24.8017
124.68	1.90386		1.51513		3.69215		2.92158		6.58417		5.42518		10.8811		9.45874		16.151		14.7414		21.6738		19.7791		26.8262		23.013		31.1661		24.7819
124.78	1.90385		1.51392		3.69371		2.91925		6.58417		5.42085		10.8698		9.45121		16.1237		14.7296		21.6449		19.7633		26.7778		22.9946		31.09		24.7621
124.88	1.90971		1.51271		3.70192		2.91692		6.5744		5.41653		10.86		9.44368		16.1022		14.7179		21.6019		19.7476		26.729		22.9763		31.0372		24.7424
124.98	1.87651		1.51151		3.67653		2.9146		6.54706		5.41222		10.8229		9.43615		16.0475		14.7061		21.5472		19.7318		26.6587		22.958		30.9509		24.7227
125.08	1.89174		1.5103		3.67653		2.91227		6.5451		5.4079		10.8307		9.42863		16.0354		14.6944		21.514		19.7161		26.6274		22.9397		30.9005		24.703
125.18	1.88277		1.5091		3.6613		2.90995		6.53339		5.4036		10.7979		9.42112		16.003		14.6827		21.4617		19.7004		26.5458		22.9214		30.8462		24.6833
125.28	1.88237		1.5079		3.66872		2.90764		6.53339		5.39929		10.778		9.41361		15.9733		14.671		21.4222		19.6847		26.5063		22.9031		30.7892		24.6636
125.38	1.86284		1.5067		3.64333		2.90532		6.51386		5.39499		10.7585		9.40611		15.942		14.6593		21.3808		19.669		26.4458		22.8849		30.7091		24.644
125.48	1.86089		1.5055		3.64137		2.903		6.49628		5.39069		10.737		9.39862		15.9127		14.6477		21.3441		19.6533		26.3946		22.8667		30.6403		24.6243
125.58	1.86284		1.5043		3.63512		2.90069		6.50409		5.38639		10.7307		9.39113		15.8951		14.636		21.305		19.6377		26.3579		22.8484		30.5821		24.6047
125.68	1.86284		1.5031		3.63551		2.89838		6.49432		5.3821		10.7214		9.38364		15.8639		14.6243		21.2816		19.622		26.3071		22.8302		30.5216		24.5851
125.78	1.8644		1.5019		3.62575		2.89607		6.49432		5.37781		10.7018		9.37617		15.844		14.6127		21.264		19.6064		26.2485		22.812		30.4806		24.5655
125.88	1.8726		1.5007		3.63161		2.89376		6.49237		5.37353		10.6979		9.36869		15.8326		14.601		21.2249		19.5908		26.2055		22.7939		30.42		24.5459
125.98	1.86479		1.49951		3.62379		2.89146		6.48611		5.36925		10.6823		9.36123		15.8053		14.5894		21.1839		19.5752		26.1567		22.7757		30.3517		24.5264
126.08	1.8726		1.49831		3.62379		2.88915		6.47675		5.36497		10.6608		9.35377		15.7955		14.5778		21.1429		19.5596		26.1192		22.7575		30.3087		24.5068
126.18	1.88277		1.49712		3.62224		2.88685		6.47519		5.36069		10.6593		9.34632		15.7725		14.5661		21.0847		19.544		26.0673		22.7394		30.2403		24.4873
126.28	1.89018		1.49593		3.62184		2.88455		6.46307		5.35642		10.655		9.33887		15.7604		14.5545		21.0605		19.5284		26.0258		22.7213		30.1778		24.4678
126.38	1.88237		1.49473		3.62184		2.88225		6.46307		5.35215		10.6374		9.33143		15.7428		14.5429		21.0413		19.5128		25.977		22.7032		30.1095		24.4483
126.48	1.87065		1.49354		3.61208		2.87995		6.44354		5.34789		10.61		9.32399		15.7115		14.5313		20.9945		19.4973		25.9262		22.6851		30.0489		24.4288
126.58	1.87416		1.49235		3.60622		2.87766		6.44549		5.34363		10.6018		9.31656		15.694		14.5198		20.9652		19.4817		25.8891		22.667		29.9806		24.4094
126.68	1.87456		1.49116		3.59254		2.87537		6.42792		5.33937		10.5807		9.30914		15.6662		14.5082		20.9241		19.4662		25.8286		22.649		29.9005		24.3899
126.78	1.87456		1.48998		3.58473		2.87308		6.42596		5.33511		10.571		9.30172		15.6451		14.4966		20.887		19.4507		25.7876		22.6309		29.8302		24.3705
126.88	1.87456		1.48879		3.57457		2.87079		6.40643		5.33086		10.5612		9.29431		15.6354		14.4851		20.8636		19.4352		25.7579		22.6129		29.7794		24.351
126.98	1.86479		1.4876		3.55739		2.8685		6.39471		5.32662		10.5339		9.2869		15.608		14.4735		20.8245		19.4197		25.6919		22.5949		29.7126		24.3316
127.08	1.85542		1.48642		3.55388		2.86621		6.37558		5.32237		10.5186		9.2795		15.583		14.462		20.7937		19.4043		25.6278		22.5768		29.6411		24.3123
127.18	1.85112		1.48523		3.55153		2.86393		6.37128		5.31813		10.4968		9.27211		15.5709		14.4505		20.7519		19.3888		25.5649		22.5589		29.5782		24.2929
127.28	1.85307		1.48405		3.54567		2.86165		6.35565		5.31389		10.4987		9.26472		15.5533		14.439		20.7269		19.3733		25.5278		22.5409		29.5099		24.2735
127.38	1.84526		1.48287		3.532		2.85937		6.34549		5.30966		10.4616		9.25734		15.5143		14.4275		20.6741		19.3579		25.4673		22.5229		29.4493		24.2542
127.48	1.84135		1.48168		3.52419		2.85709		6.33417		5.30543		10.4577		9.24996		15.4928		14.416		20.6331		19.3425		25.4262		22.505		29.381		24.2349
127.58	1.82378		1.4805		3.51247		2.85481		6.3244		5.3012		10.4397		9.24259		15.4635		14.4045		20.6038		19.3271		25.3676		22.487		29.3282		24.2155
127.68	1.82964		1.47932		3.51247		2.85254		6.32245		5.29698		10.4304		9.23523		15.4514		14.393		20.5824		19.3117		25.3442		22.4691		29.2872		24.1962
127.78	1.82378		1.47815		3.51247		2.85026		6.31659		5.29275		10.4206		9.22787		15.4342		14.3815		20.5355		19.2963		25.2876		22.4512		29.2399		24.177
127.88	1.81206		1.47697		3.52028		2.84799		6.31268		5.28854		10.4186		9.22051		15.4049		14.3701		20.5042		19.2809		25.2446		22.4333		29.17		24.1577
127.98	1.80424		1.47579		3.51442		2.84572		6.29706		5.28432		10.4011		9.21317		15.3834		14.3586		20.473		19.2655		25.1973		22.4154		29.1017		24.1384
128.08	1.8019		1.47461		3.51051		2.84346		6.2912		5.28011		10.3874		9.20583		15.3639		14.3472		20.4515		19.2502		25.1372		22.3976		29.0392		24.1192
128.18	1.81596		1.47344		3.50661		2.84119		6.27753		5.27591		10.3815		9.19849		15.3463		14.3358		20.4241		19.2348		25.1001		22.3797		28.9728		24.1
128.28	1.81596		1.47227		3.5027		2.83893		6.28339		5.2717		10.3718		9.19116		15.3326		14.3243		20.3851		19.2195		25.0669		22.3619		28.9103		24.0808
128.38	1.81441		1.47109		3.5027		2.83666		6.26621		5.2675		10.3487		9.18384		15.2959		14.3129		20.3425		19.2042		25.0282		22.3441		28.8696		24.0616
128.48	1.81206		1.46992		3.5027		2.8344		6.2619		5.2633		10.3386		9.17652		15.2819		14.3015		20.3031		19.1889		24.9946		22.3263		28.8165		24.0424
128.58	1.80424		1.46875		3.49294		2.83215		6.25604		5.25911		10.3288		9.16921		15.2526		14.2901		20.264		19.1736		24.9184		22.3085		28.7384		24.0233
128.68	1.80229		1.46758		3.48512		2.82989		6.25565		5.25492		10.3112		9.1619		15.2252		14.2787		20.2343		19.1583		24.8852		22.2907		28.6814		24.0041
128.78	1.80229		1.46641		3.48122		2.82763		6.24432		5.25073		10.2975		9.1546		15.2115		14.2673		20.1937		19.1431		24.8462		22.2729		28.629		23.985
128.88	1.79253		1.46524		3.46559		2.82538		6.22479		5.24655		10.2702		9.1473		15.174		14.256		20.1546		19.1278		24.7856		22.2552		28.5704		23.9659
128.98	1.80229		1.46407		3.48122		2.82313		6.2326		5.24237		10.2663		9.14002		15.1549		14.2446		20.1312		19.1126		24.7559		22.2375		28.5099		23.9468
129.08	1.78471		1.46291		3.46559		2.82088		6.20721		5.23819		10.2507		9.13273		15.1237		14.2333		20.1038		19.0973		24.7173		22.2197		28.461		23.9277
129.18	1.78081		1.46174		3.46169		2.81863		6.20331		5.23402		10.2292		9.12546		15.0944		14.2219		20.0745		19.0821		24.6762		22.202		28.4278		23.9086
129.28	1.79253		1.46058		3.4734		2.81639		6.19354		5.22985		10.221		9.11818		15.0748		14.2106		20.0531		19.0669		24.6469		22.1843		28.3907		23.8896
129.38	1.78276		1.45941		3.46364		2.81414		6.18378		5.22568		10.2077		9.11092		15.0436		14.1993		20.0218		19.0517		24.6157		22.1667		28.338		23.8705
129.48	1.76518		1.45825		3.45583		2.8119		6.16425		5.22151		10.1823		9.10366		15.0045		14.188		19.9925		19.0365		24.5591		22.149		28.2618		23.8515
129.58	1.77104		1.45709		3.45973		2.80966		6.16424		5.21735		10.1784		9.0964		14.9908		14.1766		19.971		19.0214		24.5258		22.1314		28.2169		23.8325
129.68	1.76518		1.45593		3.44411		2.80742		6.14471		5.2132		10.1608		9.08916		14.9655		14.1654		19.9359		19.0062		24.477		22.1137		28.1603		23.8135
129.78	1.76088		1.45477		3.43239		2.80518		6.14276		5.20904		10.1393		9.08191		14.942		14.1541		19.912		18.9911		24.4458		22.0961		28.1091		23.7945
129.88	1.75542		1.45361		3.43239		2.80295		6.12714		5.20489		10.1296		9.07468		14.9147		14.1428		19.8773		18.9759		24.4083		22.0785		28.0509		23.7756
129.98	1.76323		1.45245		3.43239		2.80072		6.1326		5.20074		10.1276		9.06745		14.9127		14.1315		19.8538		18.9608		24.3676		22.0609		27.9903		23.7566
130.08	1.75191		1.45129		3.42262		2.79848		6.11581		5.1966		10.1007		9.06022		14.8916		14.1203		19.8132		18.9457		24.3173		22.0433		27.9497		23.7377
130.18	1.74174		1.45014		3.42262		2.79625		6.10175		5.19246		10.0768		9.053		14.8698		14.109		19.7718		18.9306		24.2739		22.0258		27.8868		23.7188
130.28	1.75346		1.44898		3.42458		2.79403		6.09784		5.18832		10.069		9.04579		14.8561		14.0978		19.7542		18.9155		24.229		22.0082		27.84		23.6999
130.38	1.7437		1.44783		3.41481		2.7918		6.08417		5.18419		10.0593		9.03858		14.8322		14.0865		19.7327		18.9004		24.1782		21.9907		27.7989		23.681
130.48	1.75346		1.44667		3.407		2.78958		6.08612		5.18006		10.0319		9.03138		14.8268		14.0753		19.7054		18.8854		24.1274		21.9731		27.7521		23.6621
130.58	1.7437		1.44552		3.41286		2.78735		6.0744		5.17593		10.028		9.02418		14.8033		14.0641		19.682		18.8703		24.0786		21.9556		27.6974		23.6433
130.68	1.74174		1.44437		3.4109		2.78513		6.06464		5.17181		10.0085		9.01699		14.7838		14.0529		19.6624		18.8553		24.0454		21.9381		27.631		23.6244
130.78	1.74565		1.44322		3.41286		2.78291		6.05682		5.16768		9.99091		9.0098		14.774		14.0417		19.6351		18.8403		24.0083		21.9206		27.59		23.6056
130.88	1.73393		1.44207		3.40309		2.78069		6.03534		5.16357		9.98856		9.00262		14.7448		14.0305		19.6116		18.8253		23.9653		21.9032		27.5294		23.5868
130.98	1.7437		1.44092		3.40309		2.77848		6.04315		5.15945		9.98895		8.99545		14.7428		14.0193		19.5941		18.8103		23.9262		21.8857		27.4997		23.568
131.08	1.73393		1.43977		3.39333		2.77626		6.03534		5.15534		9.96356		8.98828		14.7057		14.0081		19.5531		18.7953		23.8676		21.8683		27.463		23.5492
131.18	1.72417		1.43862		3.38356		2.77405		6.02557		5.15123		9.94794		8.98112		14.692		13.997		19.5238		18.7803		23.8262		21.8509		27.4298		23.5305
131.28	1.74174		1.43748		3.39137		2.77184		6.03143		5.14713		9.94989		8.97396		14.6842		13.9858		19.5019		18.7653		23.7876		21.8334		27.3985		23.5117
131.38	1.7437		1.43633		3.38356		2.76963		6.02362		5.14303		9.93817		8.96681		14.6608		13.9747		19.4652		18.7504		23.7485		21.8161		27.3692		23.493
131.48	1.72417		1.43519		3.36403		2.76743		6.01385		5.13893		9.91278		8.95967		14.6256		13.9635		19.4261		18.7354		23.7075		21.7987		27.3028		23.4743
131.58	1.72221		1.43404		3.36989		2.76522		6.00409		5.13483		9.90887		8.95253		14.6119		13.9524		19.3929		18.7205		23.6684		21.7813		27.2482		23.4555
131.68	1.71245		1.4329		3.36208		2.76302		5.98456		5.13074		9.88153		8.9454		14.5865		13.9413		19.3577		18.7056		23.6274		21.7639		27.2013		23.4369
131.78	1.71245		1.43176		3.35231		2.76082		5.97479		5.12665		9.86786		8.93827		14.5709		13.9302		19.3226		18.6907		23.5883		21.7466		27.1407		23.4182
131.88	1.71245		1.43062		3.34254		2.75862		5.9744		5.12257		9.85028		8.93115		14.5533		13.9191		19.2855		18.6758		23.5669		21.7293		27.1095		23.3995
131.98	1.72182		1.42948		3.35191		2.75642		5.97675		5.11849		9.84833		8.92403		14.5436		13.908		19.2718		18.6609		23.5356		21.712		27.0802		23.3809
132.08	1.7144		1.42834		3.36208		2.75422		5.97284		5.11441		9.84052		8.91692		14.5143		13.8969		19.2542		18.646		23.4946		21.6947		27.0489		23.3622
132.18	1.7144		1.4272		3.35426		2.75203		5.96503		5.11033		9.81903		8.90981		14.5022		13.8858		19.2152		18.6312		23.4477		21.6774		27.0001		23.3436
132.28	1.71245		1.42606		3.35231		2.74983		5.95526		5.10626		9.80731		8.90271		14.485		13.8748		19.1917		18.6163		23.4145		21.6601		26.9685		23.325
132.38	1.70659		1.42493		3.36403		2.74764		5.95526		5.10219		9.79169		8.89562		14.4752		13.8637		19.1663		18.6015		23.3696		21.6428		26.8946		23.3064
132.48	1.70464		1.42379		3.35426		2.74545		5.9455		5.09813		9.77997		8.88853		14.4557		13.8527		19.1331		18.5867		23.3344		21.6256		26.84		23.2879
132.58	1.71245		1.42266		3.36208		2.74327		5.95331		5.09406		9.76785		8.88145		14.4342		13.8416		19.1116		18.5719		23.3067		21.6084		26.7814		23.2693
132.68	1.69527		1.42152		3.34489		2.74108		5.92636		5.09001		9.75107		8.87437		14.4131		13.8306		19.0847		18.5571		23.2802		21.5911		26.6997		23.2508
132.78	1.70073		1.42039		3.33864		2.7389		5.93182		5.08595		9.72919		8.8673		14.3834		13.8196		19.0609		18.5423		23.2348		21.5739		26.6603		23.2322
132.88	1.70268		1.41926		3.34059		2.73671		5.93378		5.0819		9.737		8.86023		14.3717		13.8086		19.0316		18.5275		23.2036		21.5567		26.6271		23.2137
132.98	1.70268		1.41813		3.34059		2.73453		5.91229		5.07785		9.71161		8.85318		14.3424		13.7976		19.0023		18.5127		23.1567		21.5396		26.5704		23.1952
133.08	1.69096		1.417		3.33083		2.73235		5.90253		5.0738		9.69989		8.84612		14.3326		13.7866		18.9788		18.498		23.1059		21.5224		26.5275		23.1767
133.18	1.69878		1.41587		3.32887		2.73018		5.90057		5.06976		9.69598		8.83907		14.3209		13.7756		18.9417		18.4832		23.0747		21.5052		26.4786		23.1583
133.28	1.71245		1.41474		3.34254		2.728		5.90448		5.06572		9.68036		8.83203		14.3151		13.7646		18.9124		18.4685		23.0376		21.4881		26.4396		23.1398
133.38	1.70268		1.41361		3.32497		2.72583		5.8869		5.06168		9.67059		8.82499		14.2936		13.7536		18.8847		18.4538		22.9985		21.471		26.3732		23.1214
133.48	1.70073		1.41249		3.32262		2.72366		5.87518		5.05765		9.65106		8.81796		14.2643		13.7427		18.8558		18.4391		22.9477		21.4539		26.3204		23.103
133.58	1.69487		1.41136		3.30739		2.72149		5.86542		5.05362		9.63153		8.81093		14.2369		13.7317		18.8245		18.4244		22.9087		21.4368		26.2599		23.0845
133.68	1.68315		1.41024		3.30348		2.71932		5.8537		5.04959		9.61981		8.80391		14.2213		13.7208		18.7952		18.4097		22.8676		21.4197		26.2384		23.0661
133.78	1.69292		1.40911		3.30739		2.71715		5.86502		5.04557		9.612		8.7969		14.2057		13.7099		18.7679		18.395		22.8383		21.4026		26.2032		23.0478
133.88	1.68315		1.40799		3.29372		2.71499		5.85565		5.04155		9.59833		8.78989		14.192		13.6989		18.7425		18.3804		22.8071		21.3856		26.1681		23.0294
133.98	1.68315		1.40687		3.29176		2.71282		5.8537		5.03753		9.59052		8.78288		14.1647		13.688		18.7152		18.3657		22.7872		21.3685		26.1212		23.0111
134.08	1.67534		1.40575		3.27614		2.71066		5.83807		5.03352		9.56317		8.77588		14.1545		13.6771		18.7054		18.3511		22.7505		21.3515		26.0817		22.9927
134.18	1.67299		1.40463		3.26442		2.7085		5.83417		5.02951		9.55927		8.76889		14.1354		13.6662		18.682		18.3365		22.7192		21.3345		26.0314		22.9744
134.28	1.6851		1.40351		3.27223		2.70634		5.83612		5.0255		9.5495		8.7619		14.1158		13.6553		18.6546		18.3219		22.6977		21.3175		25.9923		22.9561
134.38	1.66753		1.40239		3.25661		2.70419		5.81854		5.02149		9.53973		8.75492		14.0885		13.6444		18.6175		18.3073		22.6508		21.3005		25.9513		22.9378
134.48	1.67339		1.40127		3.26247		2.70203		5.81464		5.01749		9.5202		8.74795		14.0729		13.6336		18.5824		18.2927		22.6176		21.2835		25.9122		22.9195
134.58	1.67534		1.40016		3.25465		2.69988		5.80682		5.0135		9.51825		8.74097		14.0553		13.6227		18.5452		18.2781		22.5786		21.2666		25.8907		22.9012
134.68	1.66753		1.39904		3.25465		2.69773		5.80487		5.0095		9.50262		8.73401		14.0553		13.6119		18.5238		18.2635		22.5512		21.2496		25.8517		22.883
134.78	1.67339		1.39792		3.24294		2.69558		5.80487		5.00551		9.48856		8.72705		14.026		13.601		18.4945		18.249		22.5258		21.2327		25.8107		22.8648
134.88	1.66362		1.39681		3.25075		2.69343		5.7951		5.00152		9.48114		8.7201		14.0123		13.5902		18.4632		18.2344		22.4985		21.2158		25.7794		22.8465
134.98	1.67338		1.3957		3.2527		2.69128		5.7951		4.99753		9.47919		8.71315		14.0045		13.5793		18.4339		18.2199		22.477		21.1989		25.7403		22.8283
135.08	1.66402		1.39459		3.23357		2.68914		5.78378		4.99355		9.46201		8.7062		13.9756		13.5685		18.3952		18.2054		22.4286		21.182		25.6802		22.8101
135.18	1.65971		1.39347		3.22926		2.687		5.77362		4.98957		9.44012		8.69927		13.9615		13.5577		18.3597		18.1909		22.4048		21.1651		25.629		22.792
135.28	1.66362		1.39236		3.2234		2.68485		5.77557		4.9856		9.43231		8.69233		13.944		13.5469		18.3343		18.1764		22.3774		21.1482		25.5782		22.7738
135.38	1.66167		1.39126		3.21169		2.68272		5.77167		4.98163		9.41669		8.68541		13.9303		13.5361		18.3011		18.1619		22.3364		21.1314		25.5392		22.7557
135.48	1.65971		1.39015		3.21129		2.68058		5.76385		4.97766		9.40887		8.67849		13.9127		13.5253		18.2812		18.1474		22.3032		21.1145		25.4962		22.7375
135.58	1.66167		1.38904		3.21364		2.67844		5.7619		4.97369		9.38934		8.67157		13.8932		13.5145		18.2542		18.133		22.2758		21.0977		25.4591		22.7194
135.68	1.66167		1.38793		3.21364		2.67631		5.7619		4.96973		9.39716		8.66466		13.8795		13.5038		18.2327		18.1185		22.2544		21.0809		25.4376		22.7013
135.78	1.66167		1.38683		3.22145		2.67418		5.76151		4.96577		9.38934		8.65776		13.8619		13.493		18.2113		18.1041		22.2251		21.0641		25.3888		22.6832
135.88	1.66167		1.38572		3.21364		2.67204		5.75409		4.96181		9.38739		8.65086		13.8424		13.4823		18.1839		18.0897		22.186		21.0473		25.3376		22.6651
135.98	1.66362		1.38462		3.2234		2.66992		5.74628		4.95786		9.36981		8.64397		13.8151		13.4715		18.1624		18.0752		22.1548		21.0305		25.2814		22.6471
136.08	1.6519		1.38351		3.21169		2.66779		5.73456		4.95391		9.36591		8.63708		13.7994		13.4608		18.1429		18.0608		22.1059		21.0138		25.2482		22.629
136.18	1.65971		1.38241		3.20973		2.66566		5.73456		4.94996		9.34833		8.6302		13.7819		13.4501		18.1214		18.0465		22.084		20.997		25.2208		22.611
136.28	1.65385		1.38131		3.20387		2.66354		5.72479		4.94601		9.33075		8.62332		13.7623		13.4393		18.0843		18.0321		22.0395		20.9803		25.17		22.593
136.38	1.64214		1.38021		3.19215		2.66142		5.71503		4.94207		9.31708		8.61645		13.7428		13.4286		18.0531		18.0177		21.9966		20.9636		25.129		22.575
136.48	1.64214		1.37911		3.18434		2.6593		5.70526		4.93813		9.30731		8.60958		13.7135		13.4179		18.012		18.0033		21.977		20.9469		25.09		22.557
136.58	1.63237		1.37801		3.17262		2.65718		5.70526		4.9342		9.28778		8.60272		13.6823		13.4072		17.9827		17.989		21.936		20.9302		25.0392		22.539
136.68	1.63237		1.37691		3.17067		2.65506		5.70135		4.93027		9.27802		8.59587		13.6725		13.3966		17.9632		17.9747		21.8872		20.9135		25.0099		22.521
136.78	1.63432		1.37582		3.16481		2.65294		5.6955		4.92634		9.26044		8.58902		13.6643		13.3859		17.9437		17.9603		21.8559		20.8968		24.9903		22.5031
136.88	1.63042		1.37472		3.16286		2.65083		5.69354		4.92241		9.24872		8.58217		13.6432		13.3752		17.9202		17.946		21.8266		20.8802		24.9396		22.4852
136.98	1.63237		1.37362		3.1609		2.64872		5.68378		4.91849		9.23895		8.57534		13.6237		13.3646		17.9027		17.9317		21.7876		20.8636		24.9005		22.4673
137.08	1.61479		1.37253		3.14528		2.64661		5.67401		4.91457		9.21902		8.5685		13.5944		13.3539		17.8734		17.9174		21.7368		20.8469		24.8517		22.4494
137.18	1.61284		1.37144		3.13161		2.6445		5.66425		4.91066		9.20966		8.56167		13.5748		13.3433		17.8421		17.9032		21.7075		20.8303		24.8087		22.4315
137.28	1.62221		1.37034		3.13161		2.64239		5.66425		4.90674		9.19012		8.55485		13.5533		13.3326		17.832		17.8889		21.6743		20.8137		24.7696		22.4136
137.38	1.61674		1.36925		3.13551		2.64028		5.6662		4.90283		9.19208		8.54803		13.5377		13.322		17.7972		17.8746		21.6411		20.7971		24.7228		22.3957
137.48	1.6226		1.36816		3.13161		2.63818		5.64667		4.89893		9.18231		8.54123		13.524		13.3114		17.7659		17.8604		21.6157		20.7806		24.6993		22.3779
137.58	1.62456		1.36707		3.12379		2.63608		5.6369		4.89502		9.17255		8.53442		13.4948		13.3008		17.7542		17.8462		21.5883		20.764		24.6505		22.36
137.68	1.61674		1.36598		3.11598		2.63398		5.63495		4.89112		9.15302		8.52762		13.4772		13.2902		17.7288		17.8319		21.5512		20.7475		24.6036		22.3422
137.78	1.6226		1.36489		3.12184		2.63188		5.62518		4.88723		9.1413		8.52082		13.4557		13.2796		17.7132		17.8177		21.5161		20.7309		24.5587		22.3244
137.88	1.63432		1.3638		3.12379		2.62978		5.62518		4.88333		9.14911		8.51403		13.4537		13.269		17.6956		17.8035		21.4985		20.7144		24.5411		22.3066
137.98	1.62495		1.36272		3.10466		2.62769		5.61581		4.87944		9.13193		8.50725		13.4268		13.2584		17.6648		17.7894		21.4579		20.6979		24.481		22.2889
138.08	1.61284		1.36163		3.08473		2.62559		5.6037		4.87555		9.11005		8.50047		13.3951		13.2479		17.6253		17.7752		21.4184		20.6814		24.4314		22.2711
138.18	1.6226		1.36055		3.10036		2.6235		5.6037		4.87167		9.11005		8.4937		13.3834		13.2373		17.6214		17.761		21.3946		20.6649		24.3907		22.2534
138.28	1.61284		1.35946		3.10231		2.62141		5.61151		4.86779		9.10809		8.48693		13.3815		13.2268		17.5941		17.7469		21.3676		20.6485		24.3419		22.2356
138.38	1.6226		1.35838		3.10231		2.61932		5.60565		4.86391		9.09833		8.48017		13.3639		13.2162		17.5628		17.7327		21.3559		20.632		24.3087		22.2179
138.48	1.63042		1.3573		3.09059		2.61724		5.60175		4.86003		9.08856		8.47341		13.3424		13.2057		17.5413		17.7186		21.3169		20.6156		24.2599		22.2002
138.58	1.63237		1.35622		3.09059		2.61515		5.59393		4.85616		9.08661		8.46666		13.3326		13.1952		17.512		17.7045		21.2954		20.5991		24.2306		22.1825
138.68	1.61479		1.35513		3.08238		2.61307		5.5744		4.85229		9.07098		8.45991		13.3033		13.1847		17.4827		17.6904		21.2602		20.5827		24.1896		22.1648
138.78	1.61284		1.35405		3.08278		2.61098		5.56268		4.84842		9.05731		8.45317		13.2936		13.1742		17.4632		17.6763		21.2348		20.5663		24.1505		22.1472
138.88	1.61284		1.35298		3.09059		2.6089		5.57205		4.84456		9.05927		8.44643		13.2819		13.1637		17.4417		17.6622		21.2075		20.5499		24.129		22.1295
138.98	1.61284		1.3519		3.08278		2.60682		5.5744		4.8407		9.0495		8.4397		13.2701		13.1532		17.4202		17.6481		21.1762		20.5336		24.09		22.1119
139.08	1.60503		1.35082		3.08278		2.60475		5.56464		4.83684		9.03778		8.43298		13.2545		13.1427		17.3851		17.634		21.1469		20.5172		24.0431		22.0943
139.18	1.59331		1.34974		3.07301		2.60267		5.55487		4.83299		9.02802		8.42626		13.233		13.1322		17.3616		17.62		21.1274		20.5008		24.0079		22.0767
139.28	1.61089		1.34867		3.08278		2.6006		5.55487		4.82914		9.02762		8.41954		13.2311		13.1218		17.3421		17.6059		21.1137		20.4845		23.9903		22.0591
139.38	1.60503		1.34759		3.07301		2.59853		5.53729		4.82529		9.01239		8.41283		13.2037		13.1113		17.3128		17.5919		21.0688		20.4682		23.9493		22.0415
139.48	1.60307		1.34652		3.07301		2.59646		5.53339		4.82144		9.00067		8.40613		13.192		13.1008		17.2933		17.5779		21.0551		20.4519		23.9103		22.0239
139.58	1.59526		1.34545		3.07301		2.59439		5.52557		4.8176		8.99091		8.39943		13.1744		13.0904		17.264		17.5639		21.018		20.4356		23.8888		22.0064
139.68	1.59331		1.34438		3.06325		2.59232		5.52362		4.81376		8.97919		8.39274		13.1623		13.08		17.2425		17.5499		20.977		20.4193		23.8497		21.9888
139.78	1.59331		1.3433		3.05348		2.59025		5.52167		4.80993		8.95966		8.38605		13.1451		13.0696		17.2132		17.5359		20.9536		20.403		23.8087		21.9713
139.88	1.59331		1.34223		3.05348		2.58819		5.50604		4.8061		8.94208		8.37937		13.1256		13.0591		17.1839		17.5219		20.9087		20.3868		23.7716		21.9538
139.98	1.59331		1.34116		3.05348		2.58613		5.51581		4.80227		8.94989		8.37269		13.1237		13.0487		17.1644		17.508		20.8891		20.3705		23.7599		21.9363
140.08	1.59331		1.3401		3.05348		2.58407		5.50604		4.79844		8.93231		8.36602		13.1061		13.0383		17.1542		17.494		20.8575		20.3543		23.7306		21.9188
140.18	1.58354		1.33903		3.04372		2.58201		5.49628		4.79462		8.91473		8.35936		13.0787		13.0279		17.1273		17.4801		20.8227		20.3381		23.7013		21.9014
140.28	1.57378		1.33796		3.03395		2.57995		5.48651		4.7908		8.90887		8.35269		13.0631		13.0176		17.1136		17.4662		20.7993		20.3219		23.6622		21.8839
140.38	1.57378		1.33689		3.03395		2.57789		5.47675		4.78698		8.90106		8.34604		13.0455		13.0072		17.096		17.4522		20.768		20.3057		23.631		21.8665
140.48	1.56441		1.33583		3.02263		2.57584		5.46542		4.78316		8.88193		8.33939		13.0166		12.9968		17.0574		17.4383		20.7196		20.2895		23.5825		21.8491
140.58	1.56166		1.33477		3.01247		2.57379		5.45526		4.77935		8.86005		8.33274		13.0045		12.9865		17.0413		17.4244		20.6958		20.2733		23.5485		21.8316
140.68	1.55424		1.3337		3.01247		2.57174		5.44354		4.77554		8.85028		8.3261		12.9928		12.9761		17.0238		17.4106		20.6587		20.2572		23.5118		21.8142
140.78	1.56401		1.33264		3.01247		2.56969		5.44354		4.77174		8.85809		8.31947		12.983		12.9658		17.014		17.3967		20.6548		20.241		23.4903		21.7969
140.88	1.5562		1.33158		2.99489		2.56764		5.43378		4.76794		8.84247		8.31284		12.9557		12.9555		16.9945		17.3828		20.6196		20.2249		23.4513		21.7795
140.98	1.54448		1.33052		2.99254		2.56559		5.42401		4.76414		8.83075		8.30622		12.942		12.9451		16.973		17.369		20.5864		20.2088		23.422		21.7621
141.08	1.55229		1.32946		2.99489		2.56355		5.41424		4.76034		8.83075		8.2996		12.9342		12.9348		16.9613		17.3551		20.5571		20.1927		23.3888		21.7448
141.18	1.53667		1.3284		2.98708		2.56151		5.40448		4.75655		8.81903		8.29298		12.9069		12.9245		16.9359		17.3413		20.5376		20.1766		23.3439		21.7275
141.28	1.53471		1.32734		2.9734		2.55947		5.39471		4.75276		8.80927		8.28638		12.8932		12.9142		16.9124		17.3275		20.4966		20.1605		23.3009		21.7101
141.38	1.53471		1.32628		2.9734		2.55743		5.38495		4.74897		8.78973		8.27977		12.8717		12.9039		16.9027		17.3137		20.4751		20.1444		23.2579		21.6928
141.48	1.5269		1.32522		2.9734		2.55539		5.37518		4.74519		8.78192		8.27318		12.8658		12.8936		16.8753		17.2999		20.4497		20.1284		23.2228		21.6756
141.58	1.53276		1.32417		2.96364		2.55335		5.37323		4.74141		8.7702		8.26658		12.8346		12.8834		16.8538		17.2861		20.4165		20.1123		23.1896		21.6583
141.68	1.53471		1.32311		2.97145		2.55132		5.36346		4.73763		8.76825		8.26		12.8229		12.8731		16.8324		17.2723		20.395		20.0963		23.1603		21.641
141.78	1.52299		1.32206		2.96364		2.54929		5.37283		4.73385		8.76044		8.25341		12.8033		12.8628		16.8128		17.2585		20.3579		20.0803		23.129		21.6238
141.88	1.523		1.321		2.95583		2.54725		5.35761		4.73008		8.73114		8.24684		12.7858		12.8526		16.7855		17.2448		20.3188		20.0643		23.0821		21.6066
141.98	1.52299		1.31995		2.94411		2.54522		5.34589		4.72631		8.71942		8.24027		12.7643		12.8423		16.7542		17.2311		20.2954		20.0483		23.0411		21.5893
142.08	1.52104		1.3189		2.95192		2.5432		5.34393		4.72255		8.69989		8.2337		12.7623		12.8321		16.7327		17.2173		20.2563		20.0323		22.9903		21.5721
142.18	1.52299		1.31785		2.94411		2.54117		5.33612		4.71878		8.69012		8.22714		12.7448		12.8219		16.7113		17.2036		20.227		20.0164		22.9591		21.5549
142.28	1.51518		1.3168		2.93629		2.53914		5.31854		4.71502		8.67255		8.22058		12.7155		12.8117		16.6956		17.1899		20.1899		20.0004		22.9122		21.5378
142.38	1.50346		1.31575		2.92458		2.53712		5.30682		4.71127		8.66083		8.21403		12.694		12.8015		16.6644		17.1762		20.1661		19.9845		22.8712		21.5206
142.48	1.52104		1.3147		2.93434		2.5351		5.30487		4.70751		8.66669		8.20749		12.7018		12.7913		16.6429		17.1625		20.1489		19.9686		22.8478		21.5035
142.58	1.50542		1.31365		2.92458		2.53308		5.29706		4.70376		8.65106		8.20095		12.6764		12.7811		16.6156		17.1488		20.1196		19.9526		22.8028		21.4863
142.68	1.50346		1.31261		2.92458		2.53106		5.29315		4.70001		8.62958		8.19441		12.653		12.7709		16.5941		17.1352		20.0883		19.9367		22.7888		21.4692
142.78	1.51128		1.31156		2.92458		2.52904		5.2951		4.69627		8.63739		8.18788		12.6334		12.7607		16.5628		17.1215		20.0591		19.9209		22.7521		21.4521
142.88	1.50346		1.31052		2.92067		2.52703		5.28534		4.69253		8.62958		8.18136		12.6237		12.7505		16.5433		17.1079		20.0473		19.905		22.7228		21.435
142.98	1.49565		1.30947		2.91481		2.52502		5.26776		4.68879		8.62137		8.17484		12.5963		12.7404		16.5159		17.0942		20.0102		19.8891		22.6739		21.4179
143.08	1.48393		1.30843		2.90309		2.523		5.26385		4.68505		8.612		8.16833		12.5842		12.7302		16.4847		17.0806		19.9868		19.8733		22.6407		21.4009
143.18	1.48393		1.30739		2.9109		2.52099		5.26581		4.68132		8.60223		8.16182		12.5651		12.7201		16.4534		17.067		19.9594		19.8574		22.6114		21.3838
143.28	1.4937		1.30634		2.92262		2.51899		5.26581		4.67759		8.61005		8.15531		12.5631		12.7099		16.453		17.0534		19.9458		19.8416		22.6017		21.3668
143.38	1.47457		1.3053		2.90349		2.51698		5.24668		4.67386		8.59091		8.14881		12.5362		12.6998		16.4265		17.0398		19.9091		19.8258		22.5728		21.3497
143.48	1.47221		1.30426		2.89919		2.51497		5.23456		4.67013		8.5788		8.14232		12.5221		12.6897		16.4027		17.0262		19.8735		19.81		22.5372		21.3327
143.58	1.48003		1.30322		2.90114		2.51297		5.24237		4.66641		8.56903		8.13583		12.5026		12.6796		16.3734		17.0127		19.8462		19.7942		22.5099		21.3157
143.68	1.4644		1.30219		2.88356		2.51097		5.22675		4.6627		8.5495		8.12935		12.4752		12.6695		16.346		16.9991		19.8169		19.7784		22.4728		21.2987
143.78	1.46245		1.30115		2.88121		2.50897		5.21307		4.65898		8.53973		8.12287		12.4615		12.6594		16.3324		16.9856		19.7856		19.7627		22.4396		21.2818
143.88	1.46049		1.30011		2.88356		2.50697		5.22089		4.65527		8.53778		8.1164		12.4537		12.6493		16.3128		16.972		19.7661		19.7469		22.4083		21.2648
143.98	1.46245		1.29908		2.87379		2.50497		5.21307		4.65156		8.52997		8.10993		12.4342		12.6392		16.2835		16.9585		19.727		19.7312		22.3907		21.2479
144.08	1.45464		1.29804		2.86598		2.50297		5.1955		4.64785		8.51044		8.10347		12.4127		12.6292		16.2738		16.945		19.688		19.7155		22.3497		21.2309
144.18	1.45033		1.29701		2.86208		2.50098		5.18378		4.64415		8.49872		8.09701		12.403		12.6191		16.2445		16.9315		19.6567		19.6998		22.3204		21.214
144.28	1.45268		1.29597		2.86403		2.49899		5.17401		4.64045		8.50653		8.09056		12.3912		12.609		16.2327		16.918		19.645		19.6841		22.2892		21.1971
144.38	1.44292		1.29494		2.86403		2.49699		5.17401		4.63675		8.49872		8.08411		12.3912		12.599		16.2034		16.9045		19.6157		19.6684		22.2677		21.1802
144.48	1.46049		1.29391		2.87184		2.495		5.18182		4.63306		8.49872		8.07767		12.3834		12.5889		16.2015		16.891		19.5864		19.6527		22.2403		21.1633
144.58	1.44487		1.29288		2.86598		2.49302		5.1662		4.62936		8.47137		8.07124		12.3639		12.5789		16.1761		16.8776		19.5571		19.6371		22.2091		21.1465
144.68	1.45073		1.29185		2.85231		2.49103		5.16425		4.62568		8.46747		8.06481		12.3502		12.5689		16.1527		16.8641		19.5258		19.6214		22.1798		21.1296
144.78	1.44292		1.29082		2.85231		2.48904		5.15448		4.62199		8.45184		8.05838		12.3424		12.5589		16.1331		16.8507		19.5059		19.6058		22.1466		21.1128
144.88	1.43511		1.28979		2.83473		2.48706		5.15448		4.61831		8.43817		8.05196		12.3248		12.5489		16.1038		16.8373		19.4692		19.5901		22.1017		21.096
144.98	1.44096		1.28876		2.83278		2.48508		5.14276		4.61463		8.42841		8.04554		12.3033		12.5389		16.0843		16.8239		19.4477		19.5745		22.0685		21.0791
145.08	1.44292		1.28773		2.82301		2.4831		5.133		4.61095		8.41864		8.03913		12.2936		12.5289		16.0706		16.8105		19.4184		19.5589		22.0388		21.0623
145.18	1.44292		1.28671		2.84059		2.48112		5.133		4.60728		8.41864		8.03273		12.2897		12.5189		16.0628		16.7971		19.4165		19.5433		22.0216		21.0456
145.28	1.45073		1.28568		2.84254		2.47914		5.12323		4.6036		8.39911		8.02632		12.2819		12.5089		16.0511		16.7837		19.3872		19.5278		21.9903		21.0288
145.38	1.45464		1.28466		2.83473		2.47717		5.12518		4.59994		8.39911		8.01993		12.2643		12.499		16.0238		16.7703		19.3501		19.5122		21.9708		21.012
145.48	1.45268		1.28364		2.83278		2.4752		5.11346		4.59627		8.37958		8.01354		12.2428		12.489		16.0101		16.7569		19.3169		19.4967		21.9298		20.9953
145.58	1.45073		1.28261		2.82301		2.47322		5.12283		4.59261		8.36786		8.00715		12.2233		12.479		15.9925		16.7436		19.2973		19.4811		21.9005		20.9786
145.68	1.45268		1.28159		2.82301		2.47125		5.11542		4.58895		8.35614		8.00077		12.2209		12.4691		15.973		16.7302		19.2661		19.4656		21.8712		20.9618
145.78	1.43315		1.28057		2.82106		2.46928		5.09589		4.58529		8.34833		7.9944		12.194		12.4592		15.9417		16.7169		19.2368		19.4501		21.8302		20.9451
145.88	1.44292		1.27955		2.82301		2.46732		5.09588		4.58164		8.34833		7.98803		12.194		12.4492		15.932		16.7036		19.227		19.4346		21.8087		20.9284
145.98	1.44292		1.27853		2.82301		2.46535		5.09589		4.57799		8.33856		7.98166		12.1744		12.4393		15.9124		16.6903		19.1977		19.4191		21.7814		20.9118
146.08	1.45073		1.27751		2.82106		2.46339		5.08417		4.57434		8.3288		7.9753		12.1549		12.4294		15.8925		16.677		19.1743		19.4036		21.7403		20.8951
146.18	1.44292		1.27649		2.82301		2.46142		5.09198		4.57069		8.31903		7.96895		12.151		12.4195		15.8734		16.6637		19.1567		19.3882		21.711		20.8785
146.28	1.45073		1.27548		2.81325		2.45946		5.09393		4.56705		8.30927		7.9626		12.1334		12.4096		15.8538		16.6504		19.1372		19.3727		21.6876		20.8618
146.38	1.45268		1.27446		2.81325		2.4575		5.08417		4.56341		8.30692		7.95625		12.1139		12.3997		15.8343		16.6371		19.0962		19.3573		21.67		20.8452
146.48	1.45659		1.27344		2.82497		2.45554		5.07831		4.55978		8.31317		7.94991		12.108		12.3898		15.8167		16.6239		19.0805		19.3419		21.6446		20.8286
146.58	1.45464		1.27243		2.81325		2.45359		5.06659		4.55614		8.30145		7.94358		12.0944		12.38		15.7952		16.6106		19.0493		19.3264		21.6192		20.812
146.68	1.45464		1.27142		2.80348		2.45163		5.06659		4.55251		8.28192		7.93725		12.0748		12.3701		15.7757		16.5974		19.0278		19.311		21.5821		20.7954
146.78	1.44447		1.2704		2.80348		2.44968		5.04901		4.54889		8.26434		7.93092		12.0475		12.3602		15.7484		16.5842		18.9907		19.2957		21.545		20.7788
146.88	1.44487		1.26939		2.79372		2.44773		5.03729		4.54526		8.25262		7.9246		12.0436		12.3504		15.7269		16.571		18.9673		19.2803		21.5118		20.7623
146.98	1.44487		1.26838		2.79372		2.44578		5.02753		4.54164		8.25067		7.91829		12.0358		12.3405		15.6956		16.5578		18.9497		19.2649		21.4806		20.7457
147.08	1.44487		1.26737		2.79372		2.44383		5.01776		4.53802		8.24286		7.91198		12.024		12.3307		15.6761		16.5446		18.9184		19.2496		21.4513		20.7292
147.18	1.4351		1.26636		2.79176		2.44188		5.008		4.5344		8.23114		7.90568		12.0162		12.3209		15.6644		16.5314		18.8989		19.2342		21.4396		20.7127
147.28	1.4351		1.26535		2.79372		2.43993		5.008		4.53079		8.21942		7.89938		11.9948		12.3111		15.6351		16.5182		18.8696		19.2189		21.4122		20.6962
147.38	1.4351		1.26434		2.78395		2.43799		4.99628		4.52718		8.21161		7.89308		11.9752		12.3013		15.6156		16.505		18.8481		19.2036		21.3712		20.6797
147.48	1.45268		1.26333		2.79372		2.43605		5.00604		4.52357		8.21161		7.88679		11.983		12.2915		15.596		16.4919		18.8286		19.1883		21.3497		20.6632
147.58	1.42729		1.26233		2.78551		2.43411		4.98651		4.51997		8.19208		7.88051		11.9576		12.2817		15.5667		16.4787		18.7993		19.173		21.3028		20.6467
147.68	1.4351		1.26132		2.7859		2.43217		4.99628		4.51637		8.19208		7.87423		11.9537		12.2719		15.555		16.4656		18.7895		19.1577		21.2814		20.6303
147.78	1.44292		1.26032		2.79372		2.43023		4.98651		4.51277		8.19012		7.86795		11.944		12.2621		15.5433		16.4525		18.7583		19.1425		21.2521		20.6138
147.88	1.43706		1.25931		2.7859		2.42829		4.97675		4.50917		8.18231		7.86168		11.9342		12.2523		15.5257		16.4394		18.7368		19.1272		21.2208		20.5974
147.98	1.4351		1.25831		2.7859		2.42636		4.97674		4.50558		8.18036		7.85542		11.9244		12.2426		15.5257		16.4263		18.7173		19.112		21.1993		20.581
148.08	1.42574		1.25731		2.77654		2.42442		4.96738		4.50199		8.16904		7.84916		11.9034		12.2328		15.5027		16.4132		18.6884		19.0967		21.1509		20.5646
148.18	1.4312		1.2563		2.76247		2.42249		4.95526		4.4984		8.15887		7.84291		11.8932		12.2231		15.4827		16.4001		18.6665		19.0815		21.1192		20.5482
148.28	1.42534		1.2553		2.76051		2.42056		4.9455		4.49482		8.14911		7.83666		11.8737		12.2133		15.4632		16.387		18.6348		19.0663		21.0802		20.5318
148.38	1.42143		1.2543		2.7527		2.41863		4.94354		4.49124		8.13934		7.83041		11.8615		12.2036		15.4437		16.374		18.6176		19.0511		21.0587		20.5155
148.48	1.44292		1.2533		2.76247		2.41671		4.94354		4.48766		8.13934		7.82417		11.8541		12.1939		15.4339		16.3609		18.6079		19.0359		21.0485		20.4991
148.58	1.41753		1.2523		2.7527		2.41478		4.93573		4.48408		8.12177		7.81794		11.8268		12.1841		15.4046		16.3479		18.5708		19.0208		21.0138		20.4828
148.68	1.42143		1.25131		2.7527		2.41286		4.92401		4.48051		8.11005		7.81171		11.8151		12.1744		15.3909		16.3349		18.5473		19.0056		20.961		20.4665
148.78	1.41557		1.25031		2.7527		2.41093		4.92206		4.47694		8.09833		7.80548		11.8131		12.1647		15.3812		16.3219		18.5258		18.9905		20.9317		20.4502
148.88	1.42143		1.24931		2.7527		2.40901		4.92401		4.47337		8.10614		7.79926		11.7955		12.155		15.3734		16.3089		18.518		18.9753		20.9181		20.4339
148.98	1.42338		1.24832		2.76051		2.40709		4.92401		4.46981		8.08856		7.79305		11.7838		12.1454		15.3499		16.2959		18.4868		18.9602		20.8907		20.4176
149.08	1.41557		1.24732		2.74489		2.40517		4.90643		4.46625		8.07098		7.78684		11.7565		12.1357		15.3148		16.2829		18.4497		18.9451		20.8614		20.4013
149.18	1.40385		1.24633		2.74294		2.40326		4.89471		4.46269		8.05927		7.78064		11.7448		12.126		15.2933		16.2699		18.4184		18.93		20.8302		20.3851
149.28	1.41362		1.24534		2.7527		2.40134		4.90253		4.45913		8.05927		7.77444		11.7526		12.1163		15.2816		16.2569		18.4067		18.9149		20.8185		20.3688
149.38	1.41362		1.24434		2.74294		2.39943		4.90448		4.45558		8.0495		7.76824		11.7448		12.1067		15.262		16.244		18.3872		18.8998		20.7892		20.3526
149.48	1.41167		1.24335		2.73317		2.39752		4.89471		4.45203		8.03778		7.76205		11.7233		12.097		15.2519		16.231		18.3676		18.8848		20.7677		20.3364
149.58	1.41362		1.24236		2.73122		2.39561		4.89471		4.44848		8.02802		7.75587		11.7135		12.0874		15.2347		16.2181		18.3383		18.8697		20.7403		20.3202
149.68	1.41362		1.24137		2.73317		2.3937		4.883		4.44494		8.01825		7.74969		11.694		12.0778		15.221		16.2052		18.3169		18.8547		20.7091		20.304
149.78	1.40581		1.24038		2.72536		2.39179		4.86542		4.44139		8.00067		7.74351		11.6744		12.0681		15.1859		16.1923		18.2798		18.8397		20.6817		20.2878
149.88	1.40385		1.23939		2.7234		2.38988		4.87128		4.43785		7.99872		7.73734		11.6647		12.0585		15.1644		16.1794		18.2583		18.8247		20.6583		20.2716
149.98	1.39214		1.23841		2.71169		2.38798		4.86347		4.43432		7.99677		7.73118		11.6549		12.0489		15.1449		16.1665		18.2466		18.8097		20.629		20.2555
150.08	1.4019		1.23742		2.7195		2.38608		4.87323		4.43079		7.99872		7.72502		11.6432		12.0393		15.1331		16.1536		18.2368		18.7947		20.6192		20.2393
150.18	1.4019		1.23643		2.72145		2.38418		4.86346		4.42725		7.98895		7.71886		11.6334		12.0297		15.1038		16.1407		18.2075		18.7797		20.59		20.2232
150.28	1.4019		1.23545		2.71169		2.38228		4.8537		4.42373		7.97919		7.71271		11.6217		12.0201		15.1019		16.1279		18.188		18.7647		20.5587		20.2071
150.38	1.38628		1.23446		2.70387		2.38038		4.84393		4.4202		7.96161		7.70656		11.6061		12.0106		15.0765		16.115		18.1489		18.7498		20.5216		20.191
150.48	1.38237		1.23348		2.70192		2.37848		4.84393		4.41668		7.94794		7.70042		11.5944		12.001		15.0531		16.1022		18.1255		18.7348		20.4982		20.1749
150.58	1.37261		1.2325		2.70192		2.37659		4.83417		4.41316		7.93817		7.69429		11.5846		11.9914		15.0335		16.0893		18.1079		18.7199		20.4786		20.1588
150.68	1.38237		1.23152		2.70192		2.37469		4.83417		4.40964		7.93817		7.68816		11.5729		11.9819		15.014		16.0765		18.0864		18.705		20.4493		20.1428
150.78	1.3726		1.23053		2.6902		2.3728		4.81464		4.40613		7.91864		7.68203		11.5533		11.9723		15.0023		16.0637		18.0571		18.6901		20.42		20.1267
150.88	1.38237		1.22955		2.70192		2.37091		4.8244		4.40262		7.91864		7.67591		11.5612		11.9628		14.9925		16.0509		18.0473		18.6752		20.3985		20.1107
150.98	1.39018		1.22857		2.70192		2.36902		4.81268		4.39911		7.91824		7.66979		11.5436		11.9533		14.973		16.0381		18.0258		18.6603		20.3868		20.0946
151.08	1.37456		1.22759		2.68434		2.36713		4.7951		4.39561		7.90302		7.66368		11.5162		11.9437		14.9456		16.0253		17.9985		18.6454		20.3517		20.0786
151.18	1.3726		1.22662		2.69215		2.36525		4.79315		4.3921		7.8913		7.65757		11.5026		11.9342		14.932		16.0126		17.977		18.6306		20.3302		20.0626
151.28	1.3726		1.22564		2.68239		2.36336		4.7912		4.3886		7.87021		7.65147		11.4908		11.9247		14.9027		15.9998		17.9477		18.6157		20.2989		20.0466
151.38	1.36284		1.22466		2.68239		2.36148		4.79315		4.38511		7.86746		7.64537		11.483		11.9152		14.8831		15.9871		17.9341		18.6009		20.2888		20.0307
151.48	1.36284		1.22369		2.67262		2.3596		4.78339		4.38161		7.86005		7.63928		11.4635		11.9057		14.8636		15.9743		17.9165		18.5861		20.2618		20.0147
151.58	1.37065		1.22271		2.68199		2.35772		4.77362		4.37812		7.85028		7.6332		11.4518		11.8962		14.8441		15.9616		17.8969		18.5713		20.2384		19.9988
151.68	1.3726		1.22174		2.68434		2.35584		4.76385		4.37463		7.84052		7.62711		11.444		11.8867		14.8226		15.9489		17.8774		18.5565		20.2208		19.9828
151.78	1.35503		1.22076		2.66676		2.35396		4.75604		4.37115		7.82294		7.62103		11.4244		11.8773		14.8031		15.9362		17.8579		18.5417		20.1915		19.9669
151.88	1.36088		1.21979		2.67262		2.35209		4.7615		4.36766		7.81903		7.61496		11.4108		11.8678		14.7816		15.9235		17.8344		18.5269		20.1681		19.951
151.98	1.34526		1.21882		2.66676		2.35021		4.758		4.36418		7.80341		7.6089		11.3951		11.8583		14.7659		15.9108		17.8091		18.5121		20.1329		19.9351
152.08	1.35307		1.21785		2.66286		2.34834		4.75604		4.36071		7.7995		7.60283		11.3834		11.8489		14.7503		15.8981		17.7973		18.4974		20.1114		19.9192
152.18	1.35307		1.21688		2.66286		2.34647		4.75604		4.35723		7.78973		7.59677		11.3815		11.8395		14.7327		15.8854		17.7758		18.4827		20.0978		19.9033
152.28	1.36089		1.21591		2.67067		2.3446		4.74432		4.35376		7.78778		7.59072		11.3737		11.83		14.7132		15.8728		17.7544		18.4679		20.0704		19.8875
152.38	1.34721		1.21494		2.65504		2.34273		4.74432		4.35029		7.76239		7.58467		11.3444		11.8206		14.6956		15.8601		17.729		18.4532		20.0509		19.8716
152.48	1.34135		1.21397		2.64528		2.34086		4.73456		4.34682		7.76044		7.57863		11.3326		11.8112		14.6722		15.8475		17.6958		18.4385		20.0196		19.8558
152.58	1.34331		1.213		2.64137		2.339		4.72479		4.34336		7.75067		7.57259		11.3131		11.8018		14.6605		15.8348		17.6762		18.4238		19.9903		19.84
152.68	1.34331		1.21204		2.64333		2.33713		4.72284		4.3399		7.74872		7.56656		11.3029		11.7924		14.6527		15.8222		17.6567		18.4091		19.961		19.8242
152.78	1.34135		1.21107		2.63356		2.33527		4.72479		4.33644		7.74091		7.56053		11.2955		11.783		14.6331		15.8096		17.6372		18.3945		19.9298		19.8084
152.88	1.34331		1.21011		2.64137		2.33341		4.72284		4.33299		7.73114		7.5545		11.274		11.7736		14.6136		15.797		17.6176		18.3798		19.9103		19.7926
152.98	1.34331		1.20914		2.63356		2.33155		4.72479		4.32953		7.71942		7.54848		11.2545		11.7642		14.6019		15.7844		17.5942		18.3652		19.881		19.7768
153.08	1.34331		1.20818		2.63356		2.32969		4.71503		4.32608		7.70966		7.54247		11.2428		11.7548		14.5823		15.7719		17.5669		18.3505		19.8575		19.761
153.18	1.32417		1.20722		2.62419		2.32784		4.69589		4.32264		7.68271		7.53646		11.2159		11.7455		14.5628		15.7593		17.538		18.3359		19.8306		19.7453
153.28	1.32964		1.20625		2.61208		2.32598		4.68378		4.31919		7.68622		7.53045		11.2037		11.7361		14.5433		15.7467		17.5141		18.3213		19.7989		19.7296
153.38	1.32378		1.20529		2.61208		2.32413		4.68378		4.31575		7.67059		7.52445		11.1823		11.7267		14.5238		15.7342		17.4848		18.3067		19.7677		19.7138
153.48	1.31792		1.20433		2.61208		2.32228		4.67987		4.31231		7.65887		7.51846		11.1725		11.7174		14.5023		15.7216		17.4747		18.2921		19.756		19.6981
153.58	1.31987		1.20337		2.61208		2.32043		4.68182		4.30888		7.64911		7.51246		11.1608		11.7081		14.4925		15.7091		17.4555		18.2775		19.7286		19.6824
153.68	1.31987		1.20241		2.61012		2.31858		4.68182		4.30544		7.63934		7.50648		11.153		11.6987		14.4808		15.6966		17.4262		18.263		19.7091		19.6668
153.78	1.31206		1.20146		2.60426		2.31673		4.67206		4.30201		7.62177		7.5005		11.1256		11.6894		14.4554		15.6841		17.3969		18.2484		19.6778		19.6511
153.88	1.30034		1.2005		2.60231		2.31488		4.66229		4.29858		7.61981		7.49452		11.1022		11.6801		14.432		15.6716		17.3696		18.2339		19.6485		19.6354
153.98	1.30034		1.19954		2.60231		2.31304		4.66229		4.29516		7.60809		7.48855		11.0924		11.6708		14.4124		15.6591		17.3462		18.2193		19.6173		19.6198
154.08	1.30971		1.19859		2.61012		2.3112		4.66229		4.29174		7.59833		7.48258		11.0807		11.6615		14.4027		15.6466		17.3266		18.2048		19.5974		19.6041
154.18	1.31206		1.19763		2.60231		2.30936		4.66034		4.28832		7.59637		7.47662		11.0729		11.6522		14.3909		15.6342		17.2973		18.1903		19.5802		19.5885
154.28	1.30229		1.19668		2.60231		2.30752		4.65253		4.2849		7.58856		7.47066		11.0631		11.6429		14.3734		15.6217		17.2837		18.1758		19.5489		19.5729
154.38	1.30229		1.19572		2.60231		2.30568		4.65253		4.28149		7.5788		7.46471		11.0416		11.6336		14.3519		15.6093		17.2661		18.1613		19.5294		19.5573
154.48	1.30229		1.19477		2.58278		2.30384		4.63495		4.27807		7.56122		7.45876		11.0319		11.6244		14.3245		15.5968		17.229		18.1469		19.5099		19.5417
154.58	1.31206		1.19382		2.59254		2.302		4.64471		4.27466		7.56122		7.45282		11.0338		11.6151		14.3148		15.5844		17.2192		18.1324		19.5021		19.5262
154.68	1.31401		1.19287		2.59254		2.30017		4.63495		4.27126		7.55145		7.44688		11.0143		11.6058		14.305		15.572		17.1977		18.118		19.4708		19.5106
154.78	1.30424		1.19192		2.59254		2.29834		4.62518		4.26785		7.54755		7.44094		11.0123		11.5966		14.2855		15.5596		17.1684		18.1035		19.4591		19.495
154.88	1.30424		1.19097		2.59059		2.29651		4.62518		4.26445		7.53973		7.43501		11.0123		11.5874		14.264		15.5472		17.1567		18.0891		19.4317		19.4795
154.98	1.31206		1.19002		2.58473		2.29468		4.62323		4.26106		7.53973		7.42909		10.9948		11.5781		14.2445		15.5348		17.1274		18.0747		19.4122		19.464
155.08	1.30425		1.18907		2.59059		2.29285		4.61737		4.25766		7.52997		7.42317		10.983		11.5689		14.2347		15.5224		17.1079		18.0603		19.3888		19.4485
155.18	1.31401		1.18812		2.5945		2.29102		4.61346		4.25427		7.52216		7.41726		10.9655		11.5597		14.2269		15.51		17.0981		18.0459		19.3634		19.433
155.28	1.31401		1.18718		2.58278		2.28919		4.61346		4.25088		7.51825		7.41135		10.944		11.5505		14.2054		15.4977		17.0786		18.0315		19.3419		19.4175
155.38	1.32182		1.18623		2.58278		2.28737		4.6037		4.24749		7.51044		7.40544		10.9342		11.5413		14.1937		15.4853		17.0571		18.0171		19.3107		19.402
155.48	1.32378		1.18528		2.57301		2.28555		4.59393		4.24411		7.50067		7.39954		10.9323		11.5321		14.1839		15.473		17.0454		18.0028		19.2911		19.3866
155.58	1.31401		1.18434		2.57301		2.28373		4.59354		4.24072		7.49872		7.39364		10.9244		11.5229		14.1644		15.4606		17.018		17.9884		19.2716		19.3711
155.68	1.31401		1.1834		2.57106		2.28191		4.59589		4.23735		7.49091		7.38775		10.903		11.5137		14.1546		15.4483		17.0063		17.9741		19.2521		19.3557
155.78	1.32182		1.18245		2.57301		2.28009		4.59589		4.23397		7.47919		7.38187		10.903		11.5045		14.1351		15.436		16.9868		17.9598		19.2384		19.3403
155.88	1.32378		1.18151		2.57301		2.27827		4.58612		4.2306		7.46942		7.37598		10.8834		11.4954		14.1331		15.4237		16.9673		17.9455		19.211		19.3248
155.98	1.31596		1.18057		2.5652		2.27646		4.57636		4.22722		7.45184		7.37011		10.8737		11.4862		14.1156		15.4114		16.9399		17.9312		19.1837		19.3094
156.08	1.32182		1.17963		2.56325		2.27464		4.58612		4.22386		7.4577		7.36423		10.8658		11.477		14.1038		15.3991		16.936		17.9169		19.17		19.2941
156.18	1.32378		1.17869		2.56325		2.27283		4.58612		4.22049		7.44989		7.35837		10.8541		11.4679		14.0941		15.3869		16.9165		17.9026		19.1505		19.2787
156.28	1.32378		1.17775		2.57106		2.27102		4.58417		4.21713		7.44012		7.3525		10.8522		11.4588		14.0745		15.3746		16.8969		17.8883		19.1388		19.2633
156.38	1.31987		1.17681		2.56325		2.26921		4.57635		4.21377		7.43036		7.34664		10.8424		11.4496		14.0648		15.3624		16.8774		17.8741		19.1114		19.248
156.48	1.31401		1.17587		2.55544		2.2674		4.56854		4.21041		7.41278		7.34079		10.8151		11.4405		14.0374		15.3501		16.8403		17.8598		19.0724		19.2326
156.58	1.31206		1.17494		2.56285		2.2656		4.55487		4.20705		7.39911		7.33494		10.8033		11.4314		14.014		15.3379		16.8247		17.8456		19.0509		19.2173
156.68	1.31206		1.174		2.5652		2.26379		4.56268		4.2037		7.38934		7.3291		10.7936		11.4223		14.0042		15.3257		16.8071		17.8314		19.0216		19.202
156.78	1.30229		1.17307		2.5652		2.26199		4.55487		4.20035		7.39716		7.32325		10.7838		11.4132		13.9847		15.3135		16.7973		17.8172		19.0196		19.1867
156.88	1.31166		1.17213		2.56325		2.26018		4.5451		4.19701		7.38934		7.31742		10.7737		11.4041		13.9652		15.3013		16.7778		17.803		18.9903		19.1714
156.98	1.3062		1.1712		2.56715		2.25838		4.54706		4.19366		7.3913		7.31159		10.7682		11.395		13.9574		15.2891		16.7579		17.7888		18.9728		19.1561
157.08	1.30424		1.17026		2.55544		2.25658		4.53534		4.19032		7.37958		7.30576		10.7545		11.3859		13.9437		15.2769		16.7387		17.7746		18.9415		19.1409
157.18	1.31206		1.16933		2.56325		2.25479		4.53339		4.18698		7.36981		7.29994		10.7448		11.3768		13.9339		15.2647		16.7192		17.7604		18.9298		19.1256
157.28	1.31401		1.1684		2.5652		2.25299		4.53534		4.18365		7.36786		7.29412		10.735		11.3678		13.9144		15.2525		16.6997		17.7463		18.9005		19.1104
157.38	1.3062		1.16747		2.55544		2.25119		4.53729		4.18031		7.35223		7.28831		10.7272		11.3587		13.9066		15.2404		16.6782		17.7322		18.8732		19.0951
157.48	1.30424		1.16654		2.55348		2.2494		4.52557		4.17698		7.33856		7.28251		10.7135		11.3497		13.8851		15.2282		16.6587		17.718		18.84		19.0799
157.58	1.30424		1.16561		2.56129		2.24761		4.52362		4.17365		7.33856		7.2767		10.7057		11.3406		13.8831		15.2161		16.6469		17.7039		18.8204		19.0647
157.68	1.30229		1.16468		2.55348		2.24582		4.51581		4.17033		7.3288		7.2709		10.7057		11.3316		13.8636		15.204		16.6294		17.6898		18.7911		19.0495
157.78	1.29488		1.16375		2.54411		2.24403		4.50644		4.167		7.30966		7.26511		10.6866		11.3226		13.8445		15.1919		16.6063		17.6757		18.7622		19.0343
157.88	1.30229		1.16282		2.55934		2.24224		4.50214		4.16368		7.30731		7.25932		10.6823		11.3135		13.8324		15.1798		16.5962		17.6616		18.7462		19.0192
157.98	1.3101		1.1619		2.56129		2.24045		4.50995		4.16037		7.29755		7.25354		10.6627		11.3045		13.8226		15.1677		16.5766		17.6475		18.7286		19.004
158.08	1.30424		1.16097		2.54372		2.23867		4.49432		4.15705		7.27997		7.24776		10.6627		11.2955		13.7952		15.1556		16.5493		17.6335		18.7013		18.9889
158.18	1.29253		1.16005		2.54176		2.23688		4.49237		4.15374		7.25848		7.24198		10.653		11.2865		13.7835		15.1435		16.5258		17.6194		18.6778		18.9738
158.28	1.30229		1.15912		2.55153		2.2351		4.50018		4.15043		7.25848		7.23621		10.6432		11.2775		13.7718		15.1314		16.5239		17.6054		18.6759		18.9586
158.38	1.30229		1.1582		2.53395		2.23332		4.49432		4.14712		7.25067		7.23044		10.6256		11.2685		13.7542		15.1194		16.4985		17.5914		18.6427		18.9435
158.48	1.30229		1.15728		2.532		2.23154		4.48261		4.14382		7.237		7.22468		10.6217		11.2596		13.7425		15.1073		16.477		17.5773		18.6173		18.9284
158.58	1.30229		1.15635		2.54958		2.22976		4.4826		4.14051		7.237		7.21893		10.6217		11.2506		13.7327		15.0953		16.4633		17.5633		18.5978		18.9133
158.68	1.30229		1.15543		2.55153		2.22799		4.47284		4.13722		7.22723		7.21317		10.6022		11.2416		13.723		15.0833		16.4555		17.5493		18.5782		18.8983
158.78	1.3101		1.15451		2.54176		2.22621		4.46307		4.13392		7.21747		7.20743		10.5924		11.2327		13.7132		15.0712		16.4341		17.5354		18.5587		18.8832
158.88	1.29643		1.15359		2.53395		2.22444		4.46463		4.13063		7.20926		7.20168		10.5651		11.2237		13.6839		15.0592		16.4087		17.5214		18.5196		18.8682
158.98	1.30034		1.15267		2.52223		2.22266		4.46503		4.12733		7.20966		7.19595		10.5631		11.2148		13.6722		15.0472		16.393		17.5074		18.4982		18.8531
159.08	1.29643		1.15175		2.52614		2.22089		4.46698		4.12404		7.2038		7.19021		10.5475		11.2058		13.6644		15.0352		16.3794		17.4935		18.4919		18.8381
159.18	1.29448		1.15084		2.52419		2.21912		4.45721		4.12076		7.19208		7.18448		10.5358		11.1969		13.637		15.0233		16.3575		17.4795		18.463		18.8231
159.28	1.30229		1.14992		2.51442		2.21735		4.4455		4.11748		7.19208		7.17876		10.524		11.188		13.6253		15.0113		16.3383		17.4656		18.4415		18.8081
159.38	1.3062		1.149		2.52419		2.21559		4.44745		4.11419		7.18427		7.17304		10.5162		11.1791		13.6058		14.9993		16.311		17.4517		18.4239		18.7931
159.48	1.29253		1.14809		2.52419		2.21382		4.43573		4.11092		7.19012		7.16732		10.5045		11.1702		13.6019		14.9874		16.2895		17.4378		18.4005		18.7781
159.58	1.29253		1.14717		2.51442		2.21206		4.43378		4.10764		7.18036		7.16161		10.4948		11.1613		13.5843		14.9754		16.2778		17.4239		18.381		18.7632
159.68	1.29253		1.14626		2.50661		2.2103		4.41815		4.10437		7.16278		7.1559		10.4772		11.1524		13.5667		14.9635		16.2505		17.41		18.3536		18.7482
159.78	1.28276		1.14535		2.51247		2.20853		4.4162		4.1011		7.16083		7.1502		10.4655		11.1435		13.5452		14.9516		16.2387		17.3961		18.3321		18.7333
159.88	1.29252		1.14443		2.51247		2.20677		4.4162		4.09783		7.16083		7.1445		10.4635		11.1346		13.5452		14.9397		16.2192		17.3823		18.3204		18.7184
159.98	1.28471		1.14352		2.50465		2.20502		4.40839		4.09456		7.14325		7.13881		10.4576		11.1257		13.5159		14.9278		16.2094		17.3684		18.2931		18.7034
160.08	1.273		1.14261		2.49294		2.20326		4.39667		4.0913		7.13153		7.13312		10.4342		11.1169		13.4945		14.9159		16.1899		17.3546		18.2794		18.6885
160.18	1.29213		1.1417		2.51051		2.2015		4.40643		4.08804		7.13153		7.12744		10.4342		11.108		13.4945		14.904		16.1782		17.3407		18.2618		18.6736
160.28	1.29448		1.14079		2.51247		2.19975		4.39667		4.08478		7.12177		7.12176		10.4147		11.0991		13.4749		14.8921		16.1665		17.3269		18.2423		18.6588
160.38	1.28667		1.13988		2.49489		2.198		4.38886		4.08153		7.112		7.11608		10.3971		11.0903		13.4574		14.8802		16.1508		17.3131		18.213		18.6439
160.48	1.27495		1.13897		2.49294		2.19625		4.37714		4.07828		7.10028		7.11042		10.3854		11.0815		13.4417		14.8684		16.1294		17.2993		18.1817		18.629
160.58	1.28276		1.13807		2.49294		2.1945		4.38495		4.07503		7.09052		7.10475		10.3639		11.0726		13.4242		14.8565		16.1079		17.2855		18.1622		18.6142
160.68	1.29448		1.13716		2.5023		2.19275		4.38495		4.07178		7.09052		7.09909		10.3737		11.0638		13.4241		14.8447		16.1059		17.2718		18.1505		18.5994
160.78	1.29448		1.13625		2.50465		2.191		4.37518		4.06854		7.09833		7.09343		10.3541		11.055		13.4046		14.8329		16.0981		17.258		18.129		18.5845
160.88	1.29448		1.13535		2.50465		2.18925		4.37518		4.06529		7.09052		7.08778		10.3444		11.0462		13.3831		14.821		16.0864		17.2442		18.1114		18.5697
160.98	1.29252		1.13444		2.5027		2.18751		4.37323		4.06205		7.08075		7.08213		10.3346		11.0374		13.3812		14.8092		16.0688		17.2305		18.0919		18.5549
161.08	1.28511		1.13354		2.49529		2.18577		4.36582		4.05882		7.07138		7.07649		10.3155		11.0286		13.364		14.7974		16.038		17.2168		18.0689		18.5401
161.18	1.29253		1.13263		2.5027		2.18402		4.36346		4.05558		7.06903		7.07085		10.3209		11.0198		13.3519		14.7856		16.0258		17.2031		18.0587		18.5254
161.28	1.27495		1.13173		2.48512		2.18228		4.34589		4.05235		7.05145		7.06521		10.3053		11.011		13.3245		14.7739		15.9887		17.1893		18.0216		18.5106
161.38	1.273		1.13083		2.48317		2.18055		4.34393		4.04912		7.03973		7.05958		10.2936		11.0022		13.3128		14.7621		15.977		17.1756		18.0001		18.4959
161.48	1.27299		1.12993		2.48317		2.17881		4.33417		4.0459		7.02997		7.05396		10.2936		10.9935		13.3031		14.7503		15.9555		17.162		17.9864		18.4811
161.58	1.28081		1.12903		2.48317		2.17707		4.3244		4.04267		7.02606		7.04834		10.2721		10.9847		13.2816		14.7386		15.936		17.1483		17.9591		18.4664
161.68	1.28276		1.12813		2.4734		2.17534		4.3244		4.03945		7.01825		7.04272		10.2623		10.976		13.2714		14.7268		15.9262		17.1346		17.9396		18.4517
161.78	1.29253		1.12723		2.48317		2.1736		4.3244		4.03623		7.01825		7.03711		10.2623		10.9672		13.2738		14.7151		15.9243		17.121		17.9278		18.437
161.88	1.29253		1.12633		2.4734		2.17187		4.31268		4.03302		7.00848		7.0315		10.2428		10.9585		13.2542		14.7034		15.895		17.1073		17.9083		18.4223
161.98	1.29057		1.12544		2.48122		2.17014		4.31268		4.0298		6.99872		7.0259		10.2408		10.9497		13.2445		14.6917		15.8852		17.0937		17.8868		18.4076
162.08	1.29253		1.12454		2.47145		2.16841		4.31268		4.02659		6.99872		7.0203		10.2428		10.941		13.223		14.6799		15.8657		17.0801		17.8692		18.3929
162.18	1.29448		1.12364		2.4734		2.16668		4.29706		4.02338		6.99091		7.01471		10.2233		10.9323		13.2152		14.6682		15.8481		17.0665		17.8497		18.3783
162.28	1.29253		1.12275		2.46364		2.16496		4.29315		4.02018		6.97919		7.00912		10.2115		10.9236		13.2015		14.6566		15.8364		17.0529		17.8185		18.3636
162.38	1.29253		1.12185		2.45973		2.16323		4.28339		4.01697		6.96942		7.00353		10.2096		10.9149		13.1937		14.6449		15.8344		17.0393		17.7985		18.349
162.48	1.29253		1.12096		2.45192		2.16151		4.2912		4.01377		6.9577		6.99795		10.2018		10.9062		13.1741		14.6332		15.8149		17.0257		17.7911		18.3344
162.58	1.29643		1.12007		2.44606		2.15979		4.28729		4.01057		6.95184		6.99238		10.1862		10.8975		13.1566		14.6215		15.7993		17.0121		17.7716		18.3198
162.68	1.29253		1.11917		2.44411		2.15807		4.28534		4.00738		6.9577		6.9868		10.1744		10.8888		13.1449		14.6099		15.7778		16.9986		17.7521		18.3052
162.78	1.28667		1.11828		2.42653		2.15635		4.27753		4.00419		6.94208		6.98124		10.1569		10.8801		13.1175		14.5983		15.7505		16.985		17.7247		18.2906
162.88	1.28471		1.11739		2.42458		2.15463		4.26581		4.001		6.93036		6.97567		10.1432		10.8715		13.1038		14.5866		15.7387		16.9715		17.7091		18.276
162.98	1.28471		1.1165		2.43239		2.15291		4.26581		3.99781		6.93036		6.97012		10.1334		10.8628		13.096		14.575		15.7251		16.958		17.6915		18.2614
163.08	1.28276		1.11561		2.42458		2.1512		4.26385		3.99462		6.92841		6.96456		10.1237		10.8542		13.0745		14.5634		15.6997		16.9445		17.672		18.2469
163.18	1.28471		1.11472		2.42458		2.14948		4.26581		3.99144		6.92059		6.95901		10.1139		10.8455		13.055		14.5518		15.6782		16.931		17.6505		18.2324
163.28	1.28471		1.11383		2.41481		2.14777		4.25604		3.98826		6.91083		6.95347		10.1041		10.8369		13.0355		14.5402		15.6587		16.9175		17.631		18.2178
163.38	1.28471		1.11295		2.41481		2.14606		4.25604		3.98508		6.90106		6.94793		10.0944		10.8282		13.0238		14.5286		15.6372		16.904		17.6114		18.2033
163.48	1.28471		1.11206		2.41481		2.14435		4.25604		3.98191		6.89716		6.94239		10.0748		10.8196		13.0159		14.517		15.6274		16.8905		17.5821		18.1888
163.58	1.2769		1.11117		2.40504		2.14264		4.24823		3.97873		6.88153		6.93686		10.0573		10.811		12.9866		14.5055		15.6001		16.8771		17.5548		18.1743
163.68	1.28276		1.11029		2.40504		2.14093		4.23651		3.97556		6.86981		6.93133		10.0553		10.8024		12.9749		14.4939		15.5786		16.8636		17.5489		18.1598
163.78	1.27299		1.1094		2.39528		2.13923		4.23651		3.97239		6.86005		6.92581		10.0338		10.7938		12.9554		14.4823		15.5591		16.8502		17.5314		18.1454
163.88	1.27299		1.10852		2.39528		2.13752		4.23651		3.96923		6.85028		6.92029		10.0338		10.7852		12.9437		14.4708		15.5376		16.8367		17.5021		18.1309
163.98	1.28276		1.10764		2.41286		2.13582		4.23651		3.96607		6.85965		6.91478		10.0338		10.7766		12.9456		14.4593		15.5278		16.8233		17.5099		18.1165
164.08	1.28276		1.10675		2.41481		2.13412		4.23651		3.96291		6.85223		6.90927		10.024		10.768		12.9241		14.4478		15.5083		16.8099		17.4903		18.102
164.18	1.27299		1.10587		2.40309		2.13242		4.22479		3.95975		6.85028		6.90376		10.0237		10.7594		12.9144		14.4362		15.4966		16.7965		17.461		18.0876
164.28	1.27299		1.10499		2.40309		2.13072		4.22479		3.95659		6.84247		6.89826		10.0162		10.7508		12.8949		14.4247		15.4868		16.7831		17.4415		18.0732
164.38	1.28236		1.10411		2.40309		2.12902		4.22479		3.95344		6.83075		6.89276		10.0065		10.7423		12.8831		14.4132		15.4673		16.7698		17.42		18.0588
164.48	1.28471		1.10323		2.40114		2.12732		4.21503		3.95029		6.82098		6.88727		9.9967		10.7337		12.8656		14.4018		15.4399		16.7564		17.4103		18.0444
164.58	1.28471		1.10235		2.40309		2.12563		4.21503		3.94714		6.8288		6.88178		9.98499		10.7251		12.8734		14.3903		15.4282		16.7431		17.3907		18.03
164.68	1.27495		1.10147		2.39333		2.12393		4.20526		3.944		6.82098		6.8763		9.97522		10.7166		12.8538		14.3788		15.4087		16.7297		17.379		18.0156
164.78	1.26714		1.10059		2.38551		2.12224		4.19745		3.94085		6.80341		6.87082		9.96741		10.7081		12.8363		14.3674		15.3794		16.7164		17.3458		18.0013
164.88	1.25542		1.09972		2.38161		2.12055		4.1955		3.93771		6.80145		6.86534		9.95569		10.6995		12.8148		14.3559		15.3676		16.7031		17.3204		17.9869
164.98	1.27104		1.09884		2.39137		2.11886		4.19354		3.93458		6.7995		6.85987		9.95373		10.691		12.8031		14.3445		15.3559		16.6897		17.3165		17.9726
165.08	1.25737		1.09797		2.38551		2.11717		4.18768		3.93144		6.78387		6.85441		9.94592		10.6825		12.7757		14.333		15.3305		16.6764		17.2931		17.9583
165.18	1.25542		1.09709		2.37379		2.11548		4.17792		3.92831		6.77997		6.84895		9.92834		10.674		12.764		14.3216		15.3091		16.6632		17.2716		17.944
165.28	1.25542		1.09622		2.37379		2.1138		4.17596		3.92518		6.77216		6.84349		9.92444		10.6655		12.7523		14.3102		15.2973		16.6499		17.2501		17.9297
165.38	1.25542		1.09534		2.37379		2.11211		4.17596		3.92205		6.77216		6.83803		9.91663		10.657		12.7445		14.2988		15.2778		16.6366		17.2403		17.9154
165.48	1.24565		1.09447		2.36403		2.11043		4.1662		3.91893		6.76044		6.83259		9.90491		10.6485		12.7249		14.2874		15.2583		16.6234		17.211		17.9011
165.58	1.24565		1.0936		2.36403		2.10875		4.16425		3.9158		6.76825		6.82714		9.89514		10.64		12.723		14.276		15.2387		16.6101		17.1915		17.8868
165.68	1.25346		1.09273		2.36403		2.10707		4.1662		3.91268		6.76044		6.8217		9.88538		10.6315		12.7132		14.2646		15.229		16.5969		17.1817		17.8726
165.78	1.24565		1.09186		2.36363		2.10539		4.1662		3.90957		6.75067		6.81627		9.87561		10.623		12.7034		14.2533		15.2075		16.5836		17.1603		17.8583
165.88	1.24565		1.09099		2.36598		2.10371		4.1662		3.90645		6.74091		6.81083		9.87366		10.6146		12.6839		14.2419		15.188		16.5704		17.1407		17.8441
165.98	1.25542		1.09012		2.36598		2.10204		4.1662		3.90334		6.75067		6.80541		9.87561		10.6061		12.6839		14.2306		15.1782		16.5572		17.1501		17.8299
166.08	1.25542		1.08925		2.36598		2.10036		4.16425		3.90023		6.74872		6.79999		9.86584		10.5977		12.6644		14.2192		15.1587		16.544		17.1329		17.8157
166.18	1.25542		1.08838		2.36598		2.09869		4.1662		3.89712		6.75067		6.79457		9.85608		10.5892		12.664		14.2079		15.145		16.5309		17.1134		17.8015
166.28	1.25346		1.08751		2.36598		2.09702		4.1662		3.89401		6.74091		6.78915		9.84631		10.5808		12.6449		14.1966		15.1294		16.5177		17.0919		17.7873
166.38	1.25542		1.08665		2.37379		2.09535		4.1662		3.89091		6.74091		6.78374		9.83459		10.5723		12.6351		14.1853		15.1079		16.5045		17.0724		17.7731
166.48	1.25737		1.08578		2.38551		2.09368		4.16425		3.88781		6.74091		6.77834		9.84241		10.5639		12.6351		14.174		15.0981		16.4914		17.0626		17.759
166.58	1.25542		1.08492		2.38551		2.09201		4.15448		3.88471		6.73114		6.77294		9.83459		10.5555		12.6253		14.1627		15.0883		16.4782		17.0431		17.7448
166.68	1.25542		1.08405		2.38551		2.09034		4.15448		3.88162		6.71942		6.76754		9.82483		10.5471		12.6234		14.1514		15.0864		16.4651		17.0216		17.7307
166.78	1.2476		1.08319		2.36598		2.08868		4.1369		3.87852		6.71161		6.76215		9.80725		10.5387		12.6077		14.1401		15.0512		16.452		17.004		17.7166
166.88	1.25346		1.08232		2.36403		2.08701		4.13495		3.87543		6.70966		6.75676		9.79553		10.5303		12.5863		14.1288		15.0278		16.4389		16.9903		17.7024
166.98	1.2437		1.08146		2.36403		2.08535		4.13495		3.87235		6.69989		6.75138		9.78577		10.5219		12.5745		14.1176		15.018		16.4258		16.9825		17.6883
167.08	1.2437		1.0806		2.35426		2.08369		4.13495		3.86926		6.69012		6.746		9.78381		10.5135		12.5648		14.1063		15.0063		16.4127		16.9552		17.6742
167.18	1.2437		1.07974		2.35426		2.08203		4.12518		3.86618		6.68231		6.74062		9.78577		10.5051		12.5531		14.0951		14.977		16.3996		16.9317		17.6602
167.28	1.2437		1.07888		2.35426		2.08037		4.12323		3.8631		6.67059		6.73525		9.76428		10.4968		12.5452		14.0839		14.9575		16.3865		16.9122		17.6461
167.38	1.2437		1.07802		2.36208		2.07871		4.12518		3.86002		6.66864		6.72988		9.75452		10.4884		12.5355		14.0726		14.938		16.3735		16.8927		17.632
167.48	1.2437		1.07716		2.35426		2.07705		4.11542		3.85694		6.67059		6.72452		9.75452		10.48		12.5257		14.0614		14.9282		16.3604		16.881		17.618
167.58	1.23393		1.0763		2.35426		2.0754		4.11542		3.85387		6.66083		6.71916		9.74475		10.4717		12.512		14.0502		14.9067		16.3474		16.8614		17.6039
167.68	1.23393		1.07544		2.36208		2.07374		4.10565		3.8508		6.65106		6.71381		9.73499		10.4634		12.5042		14.039		14.9063		16.3344		16.8517		17.5899
167.78	1.24174		1.07459		2.36403		2.07209		4.10565		3.84773		6.65106		6.70846		9.72522		10.455		12.4945		14.0278		14.8989		16.3213		16.8321		17.5759
167.88	1.2437		1.07373		2.36403		2.07044		4.09589		3.84466		6.6413		6.70311		9.72327		10.4467		12.4749		14.0167		14.8794		16.3083		16.8028		17.5619
167.98	1.22456		1.07287		2.35271		2.06879		4.08652		3.8416		6.63193		6.69777		9.70609		10.4384		12.4558		14.0055		14.8505		16.2953		16.772		17.5479
168.08	1.22221		1.07202		2.35231		2.06714		4.08026		3.83854		6.61981		6.69243		9.69202		10.43		12.4437		13.9943		14.8383		16.2824		16.7501		17.5339
168.18	1.22026		1.07117		2.35231		2.0655		4.08221		3.83548		6.60809		6.6871		9.68225		10.4217		12.432		13.9832		14.8169		16.2694		16.7403		17.5199
168.28	1.22221		1.07031		2.35231		2.06385		4.07245		3.83243		6.61591		6.68177		9.67249		10.4134		12.4222		13.972		14.7973		16.2564		16.713		17.506
168.38	1.21245		1.06946		2.35231		2.0622		4.06268		3.82937		6.60809		6.67645		9.66272		10.4051		12.4124		13.9609		14.7876		16.2435		16.6915		17.492
168.48	1.21245		1.06861		2.35231		2.06056		4.05292		3.82632		6.60809		6.67113		9.65295		10.3968		12.4027		13.9498		14.768		16.2305		16.6896		17.4781
168.58	1.22026		1.06776		2.34254		2.05892		4.05292		3.82327		6.59833		6.66581		9.64319		10.3886		12.3831		13.9387		14.7485		16.2176		16.6603		17.4642
168.68	1.22221		1.06691		2.35036		2.05728		4.05292		3.82022		6.59833		6.6605		9.63342		10.3803		12.3734		13.9276		14.727		16.2047		16.6505		17.4502
168.78	1.21245		1.06605		2.35231		2.05564		4.04315		3.81718		6.58856		6.65519		9.62366		10.372		12.3714		13.9165		14.7173		16.1918		16.631		17.4363
168.88	1.21245		1.06521		2.34254		2.054		4.04315		3.81414		6.5788		6.64989		9.6217		10.3637		12.3636		13.9054		14.6977		16.1788		16.6114		17.4224
168.98	1.21245		1.06436		2.34254		2.05237		4.03339		3.8111		6.5788		6.64459		9.61194		10.3555		12.3519		13.8943		14.686		16.166		16.5997		17.4086
169.08	1.21245		1.06351		2.35036		2.05073		4.04276		3.80806		6.56903		6.6393		9.60217		10.3472		12.3324		13.8832		14.6782		16.1531		16.588		17.3947
169.18	1.20464		1.06266		2.35426		2.0491		4.03729		3.80503		6.56122		6.63401		9.59436		10.339		12.3148		13.8722		14.6587		16.1402		16.5724		17.3808
169.28	1.20073		1.06181		2.34254		2.04746		4.01581		3.802		6.5495		6.62872		9.57288		10.3307		12.3011		13.8611		14.6352		16.1273		16.5411		17.367
169.38	1.21245		1.06097		2.35231		2.04583		4.02557		3.79897		6.5495		6.62344		9.57287		10.3225		12.2933		13.8501		14.6372		16.1145		16.5411		17.3531
169.48	1.22026		1.06012		2.35231		2.0442		4.01581		3.79594		6.5495		6.61816		9.57288		10.3143		12.2816		13.839		14.6176		16.1017		16.5196		17.3393
169.58	1.21245		1.05928		2.34254		2.04257		4.01581		3.79292		6.53778		6.61289		9.56311		10.3061		12.262		13.828		14.5981		16.0888		16.5001		17.3255
169.68	1.21245		1.05843		2.34254		2.04095		4.02362		3.78989		6.52802		6.60762		9.55139		10.2979		12.2601		13.817		14.5864		16.076		16.4806		17.3117
169.78	1.20464		1.05759		2.33473		2.03932		3.99823		3.78687		6.51044		6.60235		9.54553		10.2896		12.2445		13.806		14.5688		16.0632		16.461		17.2979
169.88	1.20268		1.05675		2.33278		2.03769		4.00214		3.78386		6.50848		6.59709		9.52209		10.2815		12.223		13.795		14.5473		16.0504		16.4317		17.2841
169.98	1.20033		1.05591		2.33278		2.03607		3.99432		3.78084		6.49872		6.59184		9.51233		10.2733		12.2034		13.784		14.5278		16.0376		16.4181		17.2703
170.08	1.20268		1.05506		2.32301		2.03445		3.99432		3.77783		6.48895		6.58658		9.50256		10.2651		12.2034		13.773		14.5258		16.0248		16.4103		17.2566
170.18	1.20268		1.05422		2.32301		2.03283		3.98456		3.77482		6.48114		6.58133		9.4928		10.2569		12.2011		13.762		14.518		16.0121		16.3907		17.2428
170.28	1.22026		1.05338		2.33278		2.03121		3.99432		3.77181		6.47919		6.57609		9.4928		10.2487		12.1937		13.751		14.5161		15.9993		16.381		17.2291
170.38	1.20268		1.05254		2.32301		2.02959		3.98456		3.76881		6.46942		6.57085		9.47327		10.2406		12.1742		13.7401		14.4966		15.9865		16.3497		17.2153
170.48	1.21245		1.05171		2.32106		2.02797		3.98456		3.7658		6.46942		6.56562		9.48264		10.2324		12.1644		13.7291		14.4946		15.9738		16.34		17.2016
170.58	1.21245		1.05087		2.32106		2.02636		3.97479		3.7628		6.46747		6.56038		9.47327		10.2242		12.1546		13.7182		14.477		15.9611		16.3282		17.1879
170.68	1.20464		1.05003		2.31325		2.02474		3.96698		3.7598		6.46161		6.55516		9.45569		10.2161		12.1253		13.7073		14.4594		15.9484		16.3028		17.1742
170.78	1.20268		1.04919		2.31129		2.02313		3.95526		3.75681		6.44794		6.54993		9.45374		10.208		12.1038		13.6963		14.4555		15.9356		16.2794		17.1605
170.88	1.21049		1.04836		2.31911		2.02152		3.96112		3.75381		6.45575		6.54471		9.45959		10.1998		12.1097		13.6854		14.4438		15.9229		16.2755		17.1469
170.98	1.20464		1.04752		2.31325		2.01991		3.95721		3.75082		6.44012		6.5395		9.43616		10.1917		12.0863		13.6745		14.4282		15.9103		16.2618		17.1332
171.08	1.19292		1.04669		2.31129		2.0183		3.9455		3.74783		6.42841		6.53429		9.42444		10.1836		12.0745		13.6636		14.4165		15.8976		16.2403		17.1195
171.18	1.19292		1.04585		2.31129		2.01669		3.93378		3.74485		6.41864		6.52908		9.41467		10.1755		12.0648		13.6527		14.4067		15.8849		16.2306		17.1059
171.28	1.19292		1.04502		2.29372		2.01508		3.92596		3.74186		6.40106		6.52388		9.38733		10.1673		12.0355		13.6419		14.3794		15.8723		16.2013		17.0923
171.38	1.19487		1.04419		2.31129		2.01347		3.93182		3.73888		6.40106		6.51868		9.38342		10.1592		12.0316		13.631		14.3755		15.8596		16.1896		17.0787
171.48	1.20073		1.04336		2.30153		2.01187		3.93378		3.7359		6.38934		6.51349		9.36389		10.1511		12.0238		13.6201		14.3657		15.847		16.17		17.065
171.58	1.20268		1.04252		2.30153		2.01027		3.92401		3.73293		6.37958		6.5083		9.36194		10.1431		12.014		13.6093		14.3462		15.8343		16.1505		17.0514
171.68	1.20268		1.04169		2.30153		2.00867		3.92401		3.72995		6.36981		6.50311		9.36389		10.135		12.012		13.5984		14.3266		15.8217		16.129		17.0379
171.78	1.19487		1.04086		2.28395		2.00706		3.90643		3.72698		6.362		6.49793		9.33655		10.1269		11.9964		13.5876		14.3169		15.8091		16.1095		17.0243
171.88	1.18315		1.04003		2.282		2.00547		3.90448		3.72401		6.35028		6.49275		9.32483		10.1188		11.9847		13.5768		14.2973		15.7965		16.09		17.0107
171.98	1.18315		1.03921		2.282		2.00387		3.90448		3.72104		6.33856		6.48758		9.32483		10.1108		11.9632		13.566		14.2758		15.7839		16.0704		16.9972
172.08	1.18315		1.03838		2.282		2.00227		3.90253		3.71808		6.34637		6.48241		9.31506		10.1027		11.9534		13.5551		14.2661		15.7714		16.0607		16.9836
172.18	1.17534		1.03755		2.27419		2.00068		3.89667		3.71511		6.33075		6.47724		9.29553		10.0947		11.9359		13.5443		14.2481		15.7588		16.0314		16.9701
172.28	1.1812		1.03672		2.26247		1.99908		3.89471		3.71215		6.31903		6.47208		9.28381		10.0866		11.932		13.5335		14.2387		15.7462		16.0099		16.9566
172.38	1.17339		1.0359		2.26247		1.99749		3.89471		3.7092		6.30927		6.46692		9.28381		10.0786		11.9144		13.5228		14.2192		15.7337		15.9903		16.943
172.48	1.17339		1.03507		2.2527		1.9959		3.88495		3.70624		6.2995		6.46177		9.26428		10.0706		11.9046		13.512		14.2055		15.7212		15.9708		16.9296
172.58	1.17339		1.03425		2.26051		1.99431		3.89276		3.70329		6.2995		6.45662		9.25452		10.0625		11.8929		13.5012		14.188		15.7086		15.9493		16.9161
172.68	1.17339		1.03342		2.26247		1.99272		3.89471		3.70034		6.29755		6.45148		9.25256		10.0545		11.8909		13.4905		14.1782		15.6961		15.9396		16.9026
172.78	1.15581		1.0326		2.24489		1.99113		3.8869		3.69739		6.28192		6.44633		9.23694		10.0465		11.8753		13.4797		14.1587		15.6836		15.9122		16.8891
172.88	1.16167		1.03178		2.24294		1.98954		3.883		3.69444		6.2702		6.4412		9.23499		10.0385		11.8636		13.469		14.1489		15.6711		15.881		16.8757
172.98	1.16362		1.03095		2.24294		1.98796		3.88495		3.6915		6.2702		6.43607		9.22522		10.0305		11.8538		13.4582		14.1391		15.6586		15.8673		16.8622
173.08	1.14449		1.03013		2.2238		1.98637		3.87558		3.68856		6.2702		6.43094		9.20413		10.0225		11.8249		13.4475		14.1161		15.6461		15.8403		16.8488
173.18	1.14214		1.02931		2.23082		1.98479		3.86346		3.68562		6.25848		6.42581		9.19983		10.0145		11.8206		13.4368		14.1059		15.6337		15.836		16.8353
173.28	1.15971		1.02849		2.24294		1.98321		3.87323		3.68268		6.25848		6.42069		9.20178		10.0065		11.8206		13.4261		14.0962		15.6212		15.8282		16.8219
173.38	1.1519		1.02767		2.24294		1.98163		3.86151		3.67975		6.25848		6.41558		9.19202		9.99856		11.8109		13.4154		14.0766		15.6088		15.8185		16.8085
173.48	1.1519		1.02685		2.23317		1.98005		3.86151		3.67681		6.24872		6.41047		9.18225		9.99059		11.8011		13.4047		14.0747		15.5963		15.797		16.7951
173.58	1.14409		1.02604		2.22536		1.97847		3.86151		3.67388		6.23114		6.40536		9.16467		9.98263		11.7835		13.394		14.0473		15.5839		15.7794		16.7817
173.68	1.14214		1.02522		2.21364		1.9769		3.86151		3.67096		6.237		6.40025		9.15295		9.97468		11.762		13.3833		14.0258		15.5715		15.7677		16.7684
173.78	1.13432		1.0244		2.21559		1.97532		3.8537		3.66803		6.23114		6.39515		9.13538		9.96673		11.7542		13.3727		14.018		15.5591		15.7501		16.755
173.88	1.13237		1.02359		2.21364		1.97375		3.85175		3.66511		6.21942		6.39006		9.1217		9.95879		11.7503		13.362		13.9966		15.5467		15.7384		16.7417
173.98	1.13237		1.02277		2.20192		1.97217		3.84198		3.66219		6.20966		6.38497		9.11194		9.95085		11.7425		13.3514		13.9829		15.5343		15.7189		16.7283
174.08	1.12065		1.02195		2.20192		1.9706		3.84198		3.65927		6.2077		6.37988		9.10217		9.94292		11.721		13.3407		13.9751		15.5219		15.6974		16.715
174.18	1.12065		1.02114		2.20192		1.96903		3.84198		3.65636		6.20184		6.37479		9.09241		9.935		11.7206		13.3301		13.9555		15.5095		15.6876		16.7017
174.28	1.12065		1.02033		2.19215		1.96746		3.84158		3.65344		6.18817		6.36971		9.08264		9.92708		11.7132		13.3195		13.936		15.4972		15.6774		16.6884
174.38	1.11284		1.01951		2.17458		1.9659		3.83612		3.65053		6.18036		6.36464		9.07288		9.91917		11.6859		13.3089		13.9262		15.4848		15.6622		16.6751
174.48	1.11089		1.0187		2.18044		1.96433		3.8244		3.64762		6.16864		6.35957		9.06311		9.91127		11.6741		13.2983		13.9067		15.4725		15.631		16.6618
174.58	1.10112		1.01789		2.18239		1.96276		3.8244		3.64472		6.15887		6.3545		9.05334		9.90337		11.6722		13.2877		13.8852		15.4602		15.6192		16.6485
174.68	1.10112		1.01708		2.18239		1.9612		3.8244		3.64181		6.14911		6.34944		9.04163		9.89548		11.6624		13.2771		13.8657		15.4478		15.6075		16.6352
174.78	1.10112		1.01627		2.17262		1.95964		3.82245		3.63891		6.15692		6.34438		9.03967		9.88759		11.6527		13.2665		13.8637		15.4355		15.5821		16.622
174.88	1.09135		1.01546		2.17262		1.95808		3.8244		3.63601		6.14911		6.33932		9.03186		9.87972		11.6429		13.2559		13.8462		15.4232		15.5782		16.6087
174.98	1.09526		1.01465		2.17653		1.95652		3.81854		3.63311		6.14325		6.33427		9.026		9.87184		11.637		13.2454		13.8497		15.4109		15.5743		16.5955
175.08	1.10112		1.01384		2.16481		1.95496		3.81659		3.63022		6.14911		6.32922		9.01428		9.86398		11.6331		13.2348		13.8286		15.3987		15.5509		16.5823
175.18	1.10307		1.01303		2.16481		1.9534		3.80682		3.62733		6.1413		6.32418		9.00452		9.85612		11.6156		13.2243		13.8091		15.3864		15.5411		16.5691
175.28	1.09526		1.01223		2.16481		1.95184		3.79901		3.62443		6.12372		6.31914		8.99475		9.84826		11.598		13.2137		13.7915		15.3741		15.5138		16.5559
175.38	1.0855		1.01142		2.15504		1.95029		3.79706		3.62155		6.112		6.3141		8.98499		9.84042		11.5921		13.2032		13.7778		15.3619		15.4923		16.5427
175.48	1.09135		1.01061		2.16481		1.94873		3.79706		3.61866		6.12177		6.30907		8.99475		9.83257		11.5863		13.1927		13.7798		15.3496		15.5001		16.5295
175.58	1.09331		1.00981		2.16481		1.94718		3.79706		3.61578		6.11786		6.30405		8.98303		9.82474		11.5824		13.1822		13.768		15.3374		15.4825		16.5163
175.68	1.09331		1.009		2.15504		1.94563		3.78534		3.6129		6.11005		6.29902		8.97327		9.81691		11.5648		13.1717		13.7661		15.3252		15.461		16.5031
175.78	1.08354		1.0082		2.16286		1.94408		3.78534		3.61002		6.10809		6.294		8.98108		9.80909		11.555		13.1612		13.7485		15.313		15.4513		16.49
175.88	1.08354		1.0074		2.15504		1.94253		3.78339		3.60714		6.10028		6.28899		8.97327		9.80127		11.5355		13.1507		13.7466		15.3008		15.4415		16.4769
175.98	1.06596		1.00659		2.14723		1.94098		3.77753		3.60427		6.09052		6.28398		8.95569		9.79346		11.5257		13.1402		13.7231		15.2886		15.4142		16.4637
176.08	1.06401		1.00579		2.14528		1.93944		3.77557		3.60139		6.09052		6.27897		8.95374		9.78566		11.514		13.1297		13.7075		15.2764		15.3927		16.4506
176.18	1.07182		1.00499		2.13356		1.93789		3.76581		3.59853		6.08075		6.27397		8.94397		9.77786		11.5042		13.1193		13.6997		15.2642		15.381		16.4375
176.28	1.08354		1.00419		2.15114		1.93635		3.77557		3.59566		6.09833		6.26897		8.94397		9.77007		11.5042		13.1088		13.6977		15.2521		15.3614		16.4244
176.38	1.06596		1.00339		2.14528		1.9348		3.76581		3.59279		6.09247		6.26397		8.92639		9.76228		11.4866		13.0984		13.6782		15.2399		15.3439		16.4113
176.48	1.06401		1.00259		2.13356		1.93326		3.76581		3.58993		6.08075		6.25898		8.91428		9.75451		11.4827		13.0879		13.6587		15.2278		15.3302		16.3982
176.58	1.07338		1.00179		2.12379		1.93172		3.75604		3.58707		6.07098		6.25399		8.91663		9.74673		11.4749		13.0775		13.6489		15.2156		15.3224		16.3852
176.68	1.07573		1.00099		2.12379		1.93018		3.75604		3.58421		6.0788		6.24901		8.90491		9.73897		11.4554		13.0671		13.6294		15.2035		15.3009		16.3721
176.78	1.07573		1.00019		2.12184		1.92864		3.75604		3.58136		6.06903		6.24403		8.89514		9.73121		11.4437		13.0567		13.6176		15.1914		15.2911		16.3591
176.88	1.05815		0.999398		2.11598		1.92711		3.74823		3.5785		6.05145		6.23906		8.87756		9.72345		11.4339		13.0463		13.5903		15.1793		15.2716		16.346
176.98	1.06596		0.998601		2.13161		1.92557		3.74628		3.57565		6.0495		6.23409		8.87561		9.7157		11.4241		13.0359		13.5962		15.1672		15.2618		16.333
177.08	1.07378		0.997806		2.13356		1.92404		3.74628		3.5728		6.05887		6.22912		8.86584		9.70796		11.4046		13.0255		13.5786		15.1551		15.2423		16.32
177.18	1.07573		0.997011		2.13356		1.9225		3.75409		3.56995		6.05145		6.22415		8.85608		9.70023		11.3851		13.0151		13.5591		15.143		15.2208		16.307
177.28	1.06636		0.996216		2.11443		1.92097		3.74667		3.56711		6.04013		6.21919		8.83694		9.6925		11.3718		13.0047		13.538		15.131		15.1997		16.294
177.38	1.05229		0.995422		2.11012		1.91944		3.74432		3.56427		6.02997		6.21424		8.83459		9.68477		11.3616		12.9944		13.5337		15.1189		15.17		16.281
177.48	1.05229		0.994629		2.11208		1.91791		3.73456		3.56143		6.03778		6.20929		8.82483		9.67706		11.3519		12.984		13.5258		15.1069		15.1485		16.268
177.58	1.0601		0.993837		2.11208		1.91638		3.73456		3.55859		6.02997		6.20434		8.81116		9.66934		11.3421		12.9737		13.5161		15.0948		15.129		16.2551
177.68	1.05424		0.993045		2.0945		1.91486		3.71698		3.55575		6.02216		6.1994		8.8053		9.66164		11.3245		12.9633		13.4887		15.0828		15.1114		16.2421
177.78	1.04253		0.992253		2.10036		1.91333		3.71503		3.55292		6.01825		6.19446		8.79358		9.65394		11.3031		12.953		13.477		15.0708		15.09		16.2292
177.88	1.05034		0.991463		2.10231		1.91181		3.72284		3.55009		6.00848		6.18952		8.77405		9.64625		11.2933		12.9427		13.4575		15.0588		15.0704		16.2162
177.98	1.04253		0.990673		2.09254		1.91028		3.71308		3.54726		6.00653		6.18459		8.76428		9.63856		11.2913		12.9324		13.4458		15.0468		15.0587		16.2033
178.08	1.05229		0.989883		2.10231		1.90876		3.72284		3.54443		6.01825		6.17966		8.76428		9.63088		11.2816		12.9221		13.436		15.0348		15.0567		16.1904
178.18	1.0601		0.989095		2.09059		1.90724		3.72284		3.54161		6.00848		6.17474		8.75452		9.62321		11.2718		12.9118		13.4262		15.0228		15.0392		16.1775
178.28	1.05229		0.988307		2.09059		1.90572		3.71307		3.53879		5.99872		6.16982		8.7428		9.61554		11.262		12.9015		13.4067		15.0108		15.0294		16.1646
178.38	1.04448		0.987519		2.08278		1.9042		3.70526		3.53597		5.98114		6.1649		8.73499		9.60788		11.2445		12.8912		13.3794		14.9989		15.0099		16.1517
178.48	1.04253		0.986732		2.08083		1.90268		3.69354		3.53315		5.97723		6.15999		8.72327		9.60022		11.223		12.8809		13.3657		14.9869		14.9884		16.1389
178.58	1.04253		0.985946		2.07106		1.90117		3.69354		3.53034		5.96942		6.15508		8.7135		9.59257		11.2226		12.8707		13.3559		14.975		14.9689		16.126
178.68	1.03471		0.98516		2.06325		1.89965		3.68573		3.52752		5.95184		6.15017		8.70569		9.58493		11.2171		12.8604		13.3462		14.963		14.9415		16.1132
178.78	1.03276		0.984375		2.05153		1.89814		3.67401		3.52471		5.94794		6.14527		8.69397		9.57729		11.1937		12.8502		13.3266		14.9511		14.92		16.1003
178.88	1.03081		0.983591		2.0609		1.89663		3.67401		3.5219		5.94989		6.14038		8.6842		9.56966		11.1839		12.8399		13.3071		14.9392		14.9103		16.0875
178.98	1.03276		0.982807		2.06325		1.89512		3.67401		3.5191		5.93817		6.13548		8.67444		9.56203		11.1742		12.8297		13.2973		14.9273		14.8981		16.0747
179.08	1.04253		0.982024		2.06325		1.89361		3.67401		3.51629		5.95575		6.1306		8.67444		9.55441		11.1644		12.8195		13.2954		14.9154		14.8814		16.0619
179.18	1.04253		0.981242		2.06325		1.8921		3.6662		3.51349		5.94794		6.12571		8.67249		9.5468		11.1546		12.8092		13.2856		14.9035		14.8689		16.0491
179.28	1.03471		0.98046		2.04567		1.89059		3.65448		3.51069		5.93973		6.12083		8.65686		9.53919		11.137		12.799		13.2583		14.8916		14.8536		16.0363
179.38	1.03276		0.979679		2.04372		1.88908		3.65448		3.50789		5.94012		6.11595		8.64319		9.53159		11.1234		12.7888		13.2466		14.8798		14.838		16.0235
179.48	1.03276		0.978898		2.04372		1.88758		3.65448		3.5051		5.93036		6.11108		8.64319		9.524		11.1136		12.7787		13.2368		14.8679		14.8302		16.0107
179.58	1.02299		0.978118		2.032		1.88607		3.63495		3.50231		5.91083		6.10621		8.62366		9.51641		11.0941		12.7685		13.2173		14.8561		14.8009		15.998
179.68	1.01323		0.977339		2.02614		1.88457		3.62714		3.49951		5.89325		6.10134		8.60608		9.50883		11.0843		12.7583		13.1899		14.8442		14.7735		15.9852
179.78	1.01323		0.97656		2.02419		1.88307		3.61542		3.49673		5.89911		6.09648		8.61194		9.50125		11.0745		12.7481		13.1841		14.8324		14.7618		15.9725
179.88	1.01323		0.975782		2.01442		1.88157		3.61542		3.49394		5.8913		6.09162		8.60413		9.49368		11.0648		12.738		13.1665		14.8206		14.7501		15.9598
179.98	1.02104		0.975004		2.01442		1.88007		3.61151		3.49116		5.88153		6.08677		8.59436		9.48611		11.055		12.7278		13.1567		14.8088		14.7306		15.947
180.08	1.02299		0.974227		2.01442		1.87857		3.61346		3.48837		5.88934		6.08192		8.58459		9.47855		11.0452		12.7177		13.1372		14.797		14.7208		15.9343
180.18	1.02299		0.973451		2.01442		1.87707		3.61346		3.48559		5.87958		6.07707		8.58459		9.471		11.0238		12.7075		13.1274		14.7852		14.7091		15.9216
180.28	1.01518		0.972675		2.00661		1.87558		3.59589		3.48282		5.87177		6.07223		8.55725		9.46345		11.0062		12.6974		13.0981		14.7734		14.6935		15.9089
180.38	1.01323		0.9719		2.01247		1.87408		3.59393		3.48004		5.86005		6.06739		8.5553		9.45591		10.9945		12.6873		13.0864		14.7616		14.672		15.8963
180.48	1.00346		0.971126		2.01442		1.87259		3.58417		3.47727		5.86786		6.06256		8.54358		9.44838		10.9847		12.6772		13.0766		14.7499		14.6603		15.8836
180.58	1.00346		0.970352		2.00465		1.8711		3.58417		3.4745		5.86005		6.05773		8.53381		9.44085		10.9749		12.6671		13.0571		14.7381		14.6505		15.8709
180.68	1.00346		0.969579		2.00465		1.86961		3.58417		3.47173		5.86005		6.0529		8.52405		9.43333		10.9554		12.657		13.0473		14.7264		14.631		15.8583
180.78	1.01283		0.968806		2.00465		1.86812		3.5744		3.46896		5.85809		6.04808		8.51428		9.42581		10.9456		12.6469		13.0376		14.7146		14.6114		15.8457
180.88	1.02495		0.968034		2.01247		1.86663		3.58417		3.4662		5.86981		6.04326		8.51428		9.4183		10.9515		12.6368		13.0258		14.7029		14.6192		15.833
180.98	1.02495		0.967263		2.01442		1.86514		3.5744		3.46344		5.86005		6.03844		8.51233		9.41079		10.9261		12.6268		13.0255		14.6912		14.5997		15.8204
181.08	1.02495		0.966492		2.01442		1.86366		3.5744		3.46068		5.86005		6.03363		8.50452		9.4033		10.9222		12.6167		13.018		14.6795		14.59		15.8078
181.18	1.02495		0.965722		2.01442		1.86217		3.5744		3.45792		5.85028		6.02882		8.49475		9.3958		10.9144		12.6066		12.9989		14.6678		14.5802		15.7952
181.28	1.01714		0.964953		2.00661		1.86069		3.55682		3.45516		5.8327		6.02402		8.46741		9.38832		10.8968		12.5966		12.979		14.6561		14.5528		15.7826
181.38	1.02104		0.964184		2.01247		1.8592		3.56268		3.45241		5.8288		6.01922		8.47913		9.38084		10.9027		12.5866		12.9844		14.6444		14.5489		15.77
181.48	1.01714		0.963416		1.99489		1.85772		3.55682		3.44966		5.83075		6.01442		8.46545		9.37336		10.887		12.5765		12.9614		14.6327		14.5411		15.7575
181.58	1.01518		0.962648		1.99294		1.85624		3.55292		3.44691		5.81122		6.00963		8.45374		9.36589		10.8636		12.5665		12.9497		14.6211		14.5216		15.7449
181.68	1.01518		0.961881		1.99294		1.85476		3.55487		3.44417		5.7995		6.00484		8.44397		9.35843		10.8538		12.5565		12.938		14.6094		14.5021		15.7324
181.78	1.01518		0.961114		1.98317		1.85329		3.5451		3.44142		5.78973		6.00006		8.4342		9.35097		10.8519		12.5465		12.9184		14.5978		14.4903		15.7198
181.88	1.01518		0.960349		1.98317		1.85181		3.5451		3.43868		5.78973		5.99528		8.42444		9.34352		10.8441		12.5365		12.9087		14.5862		14.4884		15.7073
181.98	1.01128		0.959583		1.98317		1.85033		3.5451		3.43594		5.78973		5.9905		8.41467		9.33607		10.8343		12.5265		12.8989		14.5745		14.4708		15.6948
182.08	1.00542		0.958819		1.98317		1.84886		3.53534		3.4332		5.79755		5.98573		8.41467		9.32863		10.8245		12.5165		12.8794		14.5629		14.4513		15.6823
182.18	1.01128		0.958055		1.98317		1.84739		3.53534		3.43047		5.78973		5.98096		8.40491		9.3212		10.8148		12.5066		12.8696		14.5513		14.4415		15.6698
182.28	1.00386		0.957291		1.98161		1.84591		3.52597		3.42773		5.78036		5.97619		8.38577		9.31377		10.7956		12.4966		12.8485		14.5397		14.4204		15.6573
182.38	1.00151		0.956529		1.96364		1.84444		3.52362		3.425		5.76825		5.97143		8.3717		9.30635		10.7718		12.4866		12.8364		14.5281		14.3985		15.6448
182.48	1.00932		0.955766		1.96169		1.84297		3.52362		3.42227		5.7663		5.96667		8.36975		9.29894		10.762		12.4767		12.8266		14.5166		14.3888		15.6324
182.58	0.991746		0.955005		1.95973		1.84151		3.50214		3.41954		5.75067		5.96192		8.35217		9.29153		10.7425		12.4667		12.8051		14.505		14.3692		15.6199
182.68	1.00151		0.954244		1.96169		1.84004		3.52127		3.41682		5.75653		5.95716		8.36194		9.28412		10.7425		12.4568		12.8071		14.4934		14.3595		15.6075
182.78	0.991745		0.953483		1.95192		1.83857		3.50409		3.4141		5.74872		5.95242		8.34241		9.27673		10.723		12.4469		12.7876		14.4819		14.34		15.595
182.88	0.981979		0.952724		1.95192		1.83711		3.50409		3.41138		5.74872		5.94767		8.33264		9.26933		10.7132		12.437		12.7778		14.4703		14.336		15.5826
182.98	0.991745		0.951965		1.95192		1.83564		3.51385		3.40866		5.74091		5.94294		8.33264		9.26195		10.7132		12.427		12.7758		14.4588		14.3282		15.5702
183.08	0.991745		0.951206		1.95192		1.83418		3.50409		3.40594		5.72919		5.9382		8.33264		9.25457		10.6917		12.4171		12.7563		14.4473		14.3107		15.5578
183.18	0.991745		0.950448		1.95192		1.83272		3.50409		3.40323		5.737		5.93347		8.32288		9.24719		10.682		12.4073		12.7466		14.4358		14.2892		15.5454
183.28	0.999557		0.949691		1.95192		1.83126		3.50409		3.40052		5.72723		5.92874		8.31311		9.23982		10.68		12.3974		12.7446		14.4243		14.2794		15.533
183.38	1.00151		0.948934		1.94215		1.8298		3.49432		3.39781		5.72723		5.92402		8.30139		9.23246		10.6722		12.3875		12.7368		14.4128		14.2599		15.5206
183.48	0.991744		0.948178		1.94215		1.82834		3.49432		3.3951		5.71747		5.9193		8.29163		9.22511		10.6527		12.3776		12.727		14.4013		14.2384		15.5082
183.58	0.983932		0.947422		1.93434		1.82688		3.47675		3.39239		5.70966		5.91458		8.28381		9.21775		10.6429		12.3678		12.6997		14.3898		14.2208		15.4959
183.68	0.981979		0.946668		1.93239		1.82543		3.47479		3.38969		5.69794		5.90987		8.27209		9.21041		10.6331		12.3579		12.6977		14.3784		14.1993		15.4835
183.78	0.981979		0.945913		1.92262		1.82397		3.47479		3.38699		5.69794		5.90516		8.26233		9.20307		10.6214		12.348		12.6762		14.3669		14.1974		15.4712
183.88	0.981979		0.94516		1.92262		1.82252		3.47479		3.38429		5.69598		5.90045		8.25256		9.19574		10.6097		12.3382		12.6743		14.3555		14.1896		15.4589
183.98	0.981979		0.944406		1.92262		1.82107		3.46503		3.3816		5.69012		5.89575		8.25256		9.18841		10.6019		12.3284		12.6567		14.344		14.1681		15.4466
184.08	0.981979		0.943654		1.92262		1.81962		3.46503		3.3789		5.69598		5.89105		8.25061		9.18109		10.5921		12.3186		12.6469		14.3326		14.1583		15.4342
184.18	0.972214		0.942902		1.92067		1.81817		3.47284		3.37621		5.68817		5.88636		8.2428		9.17377		10.5824		12.3087		12.6352		14.3212		14.1485		15.4219
184.28	0.972214		0.942151		1.92262		1.81672		3.47479		3.37352		5.67841		5.88167		8.23303		9.16646		10.5726		12.2989		12.6255		14.3098		14.129		15.4097
184.38	0.972214		0.9414		1.92262		1.81527		3.46503		3.37083		5.67841		5.87698		8.23303		9.15916		10.5628		12.2891		12.6157		14.2983		14.1192		15.3974
184.48	0.964401		0.94065		1.91481		1.81382		3.45721		3.36814		5.66083		5.8723		8.2135		9.15186		10.5452		12.2793		12.5981		14.287		14.0841		15.3851
184.58	0.960495		0.9399		1.91286		1.81238		3.45331		3.36546		5.65887		5.86762		8.20178		9.14457		10.5394		12.2696		12.5942		14.2756		14.0685		15.3729
184.68	0.962448		0.939151		1.91286		1.81094		3.45526		3.36278		5.64911		5.86294		8.19202		9.13728		10.5218		12.2598		12.5864		14.2642		14.0489		15.3606
184.78	0.962448		0.938403		1.90114		1.80949		3.45526		3.3601		5.64911		5.85827		8.18225		9.13		10.5218		12.25		12.5766		14.2528		14.0392		15.3484
184.88	0.962448		0.937655		1.90895		1.80805		3.44354		3.35742		5.64911		5.8536		8.18225		9.12273		10.512		12.2402		12.5571		14.2415		14.0275		15.3361
184.98	0.96245		0.936908		1.90309		1.80661		3.44354		3.35475		5.63739		5.84894		8.17249		9.11546		10.5023		12.2305		12.5532		14.2301		14.0196		15.3239
185.08	0.972214		0.936162		1.91872		1.80517		3.46112		3.35207		5.64716		5.84428		8.1803		9.10819		10.5116		12.2207		12.5551		14.2188		14.0196		15.3117
185.18	0.972214		0.935416		1.9109		1.80373		3.45331		3.3494		5.62958		5.83962		8.17249		9.10093		10.5042		12.211		12.5356		14.2075		14.0021		15.2995
185.28	0.980026		0.93467		1.9109		1.80229		3.45331		3.34673		5.62762		5.83497		8.17249		9.09368		10.4945		12.2013		12.5258		14.1961		13.9786		15.2873
185.38	0.981979		0.933926		1.9109		1.80086		3.45331		3.34407		5.61786		5.83032		8.16272		9.08644		10.4827		12.1916		12.5063		14.1848		13.9591		15.2751
185.48	0.972214		0.933181		1.90114		1.79942		3.44354		3.3414		5.61786		5.82567		8.15295		9.0792		10.4808		12.1818		12.5044		14.1735		13.9571		15.263
185.58	0.972215		0.932438		1.90895		1.79799		3.44354		3.33874		5.60809		5.82103		8.15296		9.07196		10.473		12.1721		12.4966		14.1622		13.9493		15.2508
185.68	0.981979		0.931695		1.92067		1.79656		3.45331		3.33608		5.61786		5.81639		8.151		9.06473		10.473		12.1624		12.4848		14.1509		13.9396		15.2386
185.78	0.981979		0.930952		1.92067		1.79513		3.44354		3.33342		5.61786		5.81176		8.14124		9.05751		10.4632		12.1527		12.4751		14.1397		13.92		15.2265
185.88	0.974168		0.930211		1.90309		1.7937		3.43573		3.33076		5.60028		5.80713		8.13342		9.05029		10.4456		12.1431		12.4575		14.1284		13.8907		15.2144
185.98	0.980027		0.92947		1.90895		1.79227		3.44159		3.32811		5.59637		5.8025		8.12952		9.04308		10.4495		12.1334		12.4532		14.1171		13.8868		15.2022
186.08	0.972213		0.928729		1.9109		1.79084		3.44354		3.32546		5.59833		5.79788		8.1217		9.03587		10.4437		12.1237		12.4477		14.1059		13.879		15.1901
186.18	0.972214		0.927989		1.89333		1.78941		3.42596		3.32281		5.58075		5.79326		8.10413		9.02867		10.4241		12.1141		12.4301		14.0946		13.8614		15.178
186.28	0.972214		0.927249		1.90074		1.78799		3.42401		3.32016		5.56903		5.78864		8.10217		9.02148		10.4222		12.1044		12.4067		14.0834		13.8497		15.1659
186.38	0.962448		0.926511		1.89333		1.78656		3.42401		3.31752		5.56903		5.78403		8.09241		9.01429		10.4105		12.0948		12.3969		14.0722		13.8282		15.1538
186.48	0.962448		0.925772		1.89333		1.78514		3.43182		3.31487		5.55731		5.77942		8.09241		9.00711		10.3949		12.0851		12.3872		14.061		13.8185		15.1418
186.58	0.962449		0.925035		1.88356		1.78371		3.42401		3.31223		5.55731		5.77481		8.09201		8.99993		10.4007		12.0755		12.3852		14.0498		13.7989		15.1297
186.68	0.966354		0.924298		1.88747		1.78229		3.42792		3.30959		5.55145		5.77021		8.09827		8.99276		10.3968		12.0659		12.3716		14.0386		13.7931		15.1176
186.78	0.964401		0.923561		1.88551		1.78087		3.43378		3.30695		5.5495		5.76561		8.09631		8.98559		10.3753		12.0563		12.3598		14.0274		13.7814		15.1056
186.88	0.964401		0.922825		1.88551		1.77945		3.43573		3.30432		5.5495		5.76102		8.07718		8.97843		10.3656		12.0466		12.3559		14.0162		13.7716		15.0936
186.98	0.964401		0.92209		1.86794		1.77804		3.41815		3.30169		5.53192		5.75643		8.06467		8.97128		10.348		12.037		12.3325		14.005		13.7442		15.0815
187.08	0.952682		0.921355		1.86598		1.77662		3.4162		3.29906		5.52997		5.75184		8.06506		8.96413		10.3343		12.0275		12.3188		13.9939		13.7306		15.0695
187.18	0.952682		0.920621		1.86208		1.7752		3.4162		3.29643		5.53778		5.74726		8.0553		8.95699		10.3324		12.0179		12.2993		13.9827		13.711		15.0575
187.28	0.940964		0.919887		1.85231		1.77379		3.40253		3.2938		5.51825		5.74268		8.03381		8.94985		10.3128		12.0083		12.2778		13.9716		13.6896		15.0455
187.38	0.964399		0.919155		1.86403		1.77238		3.4162		3.29118		5.5202		5.7381		8.03576		8.94272		10.3148		11.9987		12.27		13.9605		13.6915		15.0335
187.48	0.94487		0.918422		1.85622		1.77096		3.40839		3.28855		5.50262		5.73353		8.02795		8.93559		10.307		11.9892		12.2602		13.9493		13.6642		15.0215
187.58	0.942917		0.91769		1.85231		1.76955		3.39471		3.28593		5.50067		5.72896		8.01624		8.92847		10.2952		11.9796		12.2387		13.9382		13.6525		15.0096
187.68	0.942917		0.916959		1.85426		1.76814		3.39471		3.28331		5.50027		5.7244		8.00647		8.92136		10.2855		11.9701		12.229		13.9271		13.6407		14.9976
187.78	0.942917		0.916228		1.85426		1.76673		3.39471		3.2807		5.49286		5.71984		7.9967		8.91425		10.2835		11.9605		12.2094		13.916		13.631		14.9857
187.88	0.942917		0.915498		1.85426		1.76533		3.39471		3.27808		5.49286		5.71528		7.9967		8.90715		10.2855		11.951		12.1997		13.9049		13.6212		14.9737
187.98	0.933151		0.914769		1.8445		1.76392		3.38495		3.27547		5.48309		5.71073		7.98694		8.90005		10.2757		11.9415		12.1801		13.8939		13.6114		14.9618
188.08	0.942916		0.91404		1.8445		1.76251		3.37518		3.27286		5.48309		5.70618		7.98303		8.89296		10.264		11.932		12.1684		13.8828		13.5919		14.9499
188.18	0.935104		0.913312		1.83669		1.76111		3.36737		3.27025		5.46356		5.70163		7.96741		8.88587		10.2464		11.9225		12.1508		13.8717		13.5743		14.938
188.28	0.942917		0.912584		1.83473		1.75971		3.37518		3.26765		5.47137		5.69709		7.97522		8.87879		10.2445		11.9129		12.1489		13.8607		13.5685		14.926
188.38	0.942917		0.911857		1.84254		1.7583		3.37518		3.26505		5.46161		5.69255		7.96545		8.87172		10.2445		11.9035		12.1391		13.8496		13.5607		14.9142
188.48	0.942917		0.91113		1.83473		1.7569		3.383		3.26244		5.45184		5.68801		7.95569		8.86465		10.2327		11.894		12.1274		13.8386		13.5509		14.9023
188.58	0.942917		0.910404		1.83473		1.7555		3.37518		3.25984		5.45966		5.68348		7.94592		8.85758		10.2249		11.8845		12.1196		13.8276		13.5314		14.8904
188.68	0.942917		0.909679		1.83473		1.7541		3.37518		3.25725		5.45184		5.67895		7.94592		8.85052		10.2249		11.875		12.1098		13.8165		13.5314		14.8785
188.78	0.942917		0.908954		1.83473		1.75271		3.36542		3.25465		5.45184		5.67442		7.93616		8.84347		10.2152		11.8656		12.0981		13.8055		13.5118		14.8667
188.88	0.942917		0.90823		1.83278		1.75131		3.36542		3.25206		5.44208		5.6699		7.92639		8.83643		10.1937		11.8561		12.0883		13.7945		13.5021		14.8548
188.98	0.955032		0.907506		1.83513		1.74991		3.36581		3.24947		5.44247		5.66538		7.92483		8.82939		10.2019		11.8467		12.079		13.7835		13.4927		14.843
189.08	0.952681		0.906783		1.83278		1.74852		3.3537		3.24688		5.43036		5.66087		7.91467		8.82235		10.1917		11.8372		12.0571		13.7725		13.4689		14.8312
189.18	0.942917		0.90606		1.81325		1.74713		3.34393		3.24429		5.41083		5.65636		7.90491		8.81532		10.1722		11.8278		12.0356		13.7616		13.4571		14.8193
189.28	0.942917		0.905338		1.81325		1.74573		3.35175		3.24171		5.41083		5.65185		7.89319		8.8083		10.1624		11.8184		12.02		13.7506		13.4493		14.8075
189.38	0.942917		0.904617		1.82106		1.74434		3.34393		3.23912		5.41083		5.64735		7.88342		8.80128		10.162		11.8089		12.0161		13.7397		13.4396		14.7957
189.48	0.942917		0.903896		1.81325		1.74295		3.34393		3.23654		5.40106		5.64285		7.89124		8.79426		10.1546		11.7995		12.0063		13.7287		13.4294		14.7839
189.58	0.942917		0.903176		1.82106		1.74156		3.32636		3.23396		5.40106		5.63835		7.88342		8.78726		10.1449		11.7901		11.9868		13.7178		13.422		14.7722
189.68	0.94487		0.902456		1.82497		1.74018		3.33417		3.23138		5.3913		5.63386		7.88538		8.78025		10.137		11.7807		11.979		13.7068		13.4122		14.7604
189.78	0.942917		0.901737		1.82301		1.73879		3.33417		3.22881		5.37958		5.62937		7.87366		8.77326		10.1253		11.7714		11.9673		13.6959		13.4005		14.7486
189.88	0.942917		0.901019		1.81325		1.73741		3.3244		3.22624		5.36981		5.62489		7.86389		8.76627		10.1136		11.762		11.9477		13.685		13.381		14.7369
189.98	0.942918		0.900301		1.82106		1.73602		3.3244		3.22367		5.36005		5.6204		7.86194		8.75928		10.1038		11.7526		11.938		13.6741		13.3712		14.7251
190.08	0.95073		0.899583		1.81911		1.73464		3.33221		3.2211		5.36591		5.61592		7.86194		8.7523		10.1019		11.7432		11.9341		13.6632		13.3595		14.7134
190.18	0.952681		0.898866		1.82106		1.73326		3.32245		3.21853		5.36981		5.61145		7.85413		8.74533		10.1019		11.7339		11.9262		13.6523		13.3595		14.7017
190.28	0.954637		0.89815		1.81325		1.73187		3.31464		3.21597		5.362		5.60698		7.84631		8.73836		10.0863		11.7245		11.9087		13.6414		13.3419		14.69
190.38	0.962448		0.897435		1.83043		1.73049		3.32245		3.2134		5.36005		5.60251		7.84241		8.7314		10.0843		11.7152		11.9067		13.6306		13.34		14.6783
190.48	0.962448		0.89672		1.83278		1.72912		3.31268		3.21084		5.35028		5.59805		7.84045		8.72444		10.0745		11.7058		11.8969		13.6197		13.3302		14.6666
190.58	0.962448		0.896005		1.82301		1.72774		3.31268		3.20829		5.35028		5.59359		7.83264		8.71749		10.0648		11.6965		11.8872		13.6088		13.3107		14.6549
190.68	0.962448		0.895291		1.82301		1.72636		3.31268		3.20573		5.34833		5.58913		7.82288		8.71054		10.0531		11.6872		11.8755		13.598		13.3009		14.6432
190.78	0.962448		0.894578		1.82301		1.72499		3.30292		3.20317		5.33856		5.58467		7.81311		8.7036		10.0433		11.6779		11.8657		13.5872		13.2911		14.6315
190.88	0.971816		0.893865		1.82301		1.72361		3.30292		3.20062		5.3288		5.58023		7.80334		8.69666		10.0335		11.6686		11.8481		13.5763		13.2794		14.6199
190.98	0.966354		0.893153		1.8152		1.72224		3.28534		3.19807		5.32098		5.57578		7.78577		8.68973		10.0238		11.6593		11.8266		13.5655		13.2618		14.6082
191.08	0.964401		0.892441		1.82106		1.72087		3.29276		3.19552		5.30927		5.57134		7.78381		8.68281		10.0062		11.65		11.8091		13.5547		13.2501		14.5966
191.18	0.954636		0.89173		1.81325		1.71949		3.28534		3.19298		5.2995		5.5669		7.77405		8.67589		10.012		11.6407		11.7973		13.5439		13.2482		14.585
191.28	0.954636		0.891019		1.81325		1.71812		3.28534		3.19043		5.28973		5.56246		7.76233		8.66898		9.99446		11.6314		11.7876		13.5331		13.2403		14.5733
191.38	0.954636		0.890309		1.81325		1.71675		3.28534		3.18789		5.29755		5.55803		7.76233		8.66207		9.99446		11.6222		11.768		13.5223		13.2208		14.5617
191.48	0.954637		0.8896		1.81325		1.71539		3.28534		3.18535		5.28973		5.5536		7.75256		8.65517		9.97298		11.6129		11.7563		13.5116		13.211		14.5501
191.58	0.9644		0.888891		1.82301		1.71402		3.28534		3.18281		5.2995		5.54917		7.76233		8.64827		9.98274		11.6037		11.7641		13.5008		13.211		14.5385
191.68	0.964401		0.888183		1.8152		1.71265		3.26776		3.18028		5.28192		5.54475		7.74475		8.64138		9.9554		11.5944		11.7485		13.49		13.1993		14.5269
191.78	0.964402		0.887475		1.81325		1.71129		3.26581		3.17774		5.27997		5.54033		7.73303		8.6345		9.94368		11.5852		11.7368		13.4793		13.1896		14.5154
191.88	0.964401		0.886768		1.81325		1.70993		3.26581		3.17521		5.2702		5.53592		7.72327		8.62761		9.94368		11.5759		11.727		13.4685		13.17		14.5038
191.98	0.9644		0.886061		1.81325		1.70856		3.25604		3.17268		5.27802		5.53151		7.7135		8.62074		9.93391		11.5667		11.7173		13.4578		13.1603		14.4922
192.08	0.964401		0.885355		1.79567		1.7072		3.25604		3.17015		5.26239		5.5271		7.69592		8.61387		9.91634		11.5575		11.6997		13.4471		13.1505		14.4807
192.18	0.964403		0.88465		1.79372		1.70584		3.25604		3.16763		5.26044		5.5227		7.69397		8.60701		9.90462		11.5483		11.688		13.4364		13.131		14.4691
192.28	0.974165		0.883945		1.80348		1.70448		3.25409		3.1651		5.25848		5.5183		7.69397		8.60015		9.90462		11.5391		11.686		13.4257		13.129		14.4576
192.38	0.974166		0.883241		1.80348		1.70312		3.25409		3.16258		5.24872		5.5139		7.6842		8.5933		9.89485		11.5299		11.6762		13.415		13.1271		14.4461
192.48	0.966354		0.882537		1.7859		1.70177		3.23651		3.16006		5.24091		5.50951		7.67248		8.58645		9.87532		11.5207		11.6489		13.4043		13.1114		14.4346
192.58	0.964401		0.881834		1.79176		1.70041		3.23456		3.15754		5.22919		5.50512		7.66272		8.57961		9.8636		11.5115		11.6372		13.3936		13.09		14.4231
192.68	0.9644		0.881131		1.79372		1.69906		3.22479		3.15503		5.22919		5.50073		7.65295		8.57277		9.85383		11.5023		11.6176		13.3829		13.088		14.4116
192.78	0.96245		0.880429		1.78395		1.6977		3.21503		3.15251		5.20966		5.49634		7.64319		8.56594		9.84212		11.4932		11.6059		13.3723		13.0704		14.4001
192.88	0.964401		0.879727		1.78395		1.69635		3.21503		3.15		5.20966		5.49197		7.63342		8.55911		9.8343		11.484		11.5962		13.3616		13.0607		14.3886
192.98	0.964401		0.879026		1.78395		1.695		3.21503		3.14749		5.19989		5.48759		7.62366		8.55229		9.8343		11.4749		11.5864		13.351		13.0392		14.3772
193.08	0.9644		0.878326		1.78395		1.69365		3.20526		3.14498		5.2077		5.48322		7.6217		8.54548		9.82454		11.4657		11.5669		13.3403		13.0372		14.3657
193.18	0.94487		0.877626		1.76637		1.6923		3.19745		3.14248		5.19208		5.47885		7.61584		8.53867		9.80696		11.4566		11.5571		13.3297		13.0216		14.3543
193.28	0.942917		0.876927		1.76442		1.69095		3.1955		3.13997		5.19012		5.47448		7.60413		8.53187		9.79524		11.4475		11.5376		13.3191		13.0001		14.3428
193.38	0.942918		0.876228		1.76442		1.6896		3.1955		3.13747		5.18036		5.47012		7.60413		8.52507		9.78353		11.4383		11.52		13.3085		12.9903		14.3314
193.48	0.960494		0.87553		1.77419		1.68826		3.19549		3.13497		5.19012		5.46576		7.60412		8.51827		9.78352		11.4292		11.518		13.2978		12.9903		14.32
193.58	0.952682		0.874832		1.76442		1.68691		3.18573		3.13247		5.17841		5.46141		7.59436		8.51149		9.78157		11.4201		11.4966		13.2873		12.9591		14.3086
193.68	0.952681		0.874135		1.76442		1.68557		3.18573		3.12998		5.17255		5.45705		7.58264		8.5047		9.76399		11.411		11.4868		13.2767		12.9493		14.2972
193.78	0.944871		0.873439		1.76442		1.68422		3.16815		3.12748		5.15106		5.45271		7.56506		8.49793		9.75618		11.4019		11.477		13.2661		12.9411		14.2858
193.88	0.952682		0.872743		1.77419		1.68288		3.17596		3.12499		5.15887		5.44836		7.56311		8.49116		9.75423		11.3928		11.477		13.2555		12.9415		14.2744
193.98	0.952682		0.872047		1.76442		1.68154		3.17596		3.1225		5.14911		5.44402		7.56311		8.48439		9.7347		11.3838		11.4673		13.245		12.9317		14.263
194.08	0.952682		0.871352		1.76442		1.6802		3.1662		3.12001		5.14911		5.43968		7.55334		8.47763		9.72493		11.3747		11.4571		13.2344		12.9122		14.2516
194.18	0.942917		0.870658		1.77223		1.67886		3.1662		3.11753		5.14716		5.43535		7.55334		8.47087		9.73274		11.3656		11.4497		13.2239		12.9025		14.2403
194.28	0.942917		0.869965		1.77419		1.67752		3.16425		3.11504		5.13934		5.43102		7.54358		8.46412		9.72298		11.3566		11.438		13.2133		12.8907		14.2289
194.38	0.942917		0.869271		1.782		1.67619		3.1662		3.11256		5.13934		5.42669		7.54318		8.45738		9.71321		11.3475		11.4282		13.2028		12.881		14.2176
194.48	0.942918		0.868579		1.77614		1.67485		3.1662		3.11008		5.13934		5.42236		7.5264		8.45064		9.70345		11.3385		11.4184		13.1923		12.8614		14.2063
194.58	0.950729		0.867886		1.78395		1.67352		3.16425		3.1076		5.13934		5.41804		7.53381		8.44391		9.70345		11.3294		11.4184		13.1818		12.8614		14.195
194.68	0.952682		0.867195		1.782		1.67218		3.16425		3.10512		5.14716		5.41373		7.52405		8.43718		9.70345		11.3204		11.3989		13.1712		12.8517		14.1836
194.78	0.952682		0.866504		1.78395		1.67085		3.16425		3.10265		5.14911		5.40941		7.5217		8.43046		9.69368		11.3114		11.3891		13.1608		12.8419		14.1723
194.88	0.952682		0.865814		1.78395		1.66952		3.16425		3.10018		5.13934		5.4051		7.51428		8.42374		9.68391		11.3024		11.3872		13.1503		12.8224		14.1611
194.98	0.942918		0.865124		1.78395		1.66819		3.15448		3.09771		5.13934		5.4008		7.50452		8.41702		9.68196		11.2934		11.3774		13.1398		12.8185		14.1498
195.08	0.960494		0.864434		1.80348		1.66686		3.16424		3.09524		5.14911		5.39649		7.50452		8.41032		9.68391		11.2844		11.3598		13.1293		12.8204		14.1385
195.18	0.954635		0.863745		1.79567		1.66553		3.14667		3.09277		5.1413		5.39219		7.4967		8.40362		9.66634		11.2754		11.3403		13.1189		12.8028		14.1272
195.28	0.942917		0.863057		1.79372		1.6642		3.14471		3.09031		5.13934		5.3879		7.48499		8.39692		9.66438		11.2664		11.3364		13.1084		12.7911		14.116
195.38	0.942917		0.86237		1.79176		1.66288		3.14471		3.08785		5.12958		5.3836		7.46585		8.39023		9.65266		11.2574		11.3286		13.098		12.7814		14.1047
195.48	0.942917		0.861682		1.79372		1.66155		3.14471		3.08539		5.12958		5.37931		7.4635		8.38354		9.6429		11.2485		11.3091		13.0875		12.7618		14.0935
195.58	0.933151		0.860996		1.79372		1.66023		3.13495		3.08293		5.12177		5.37503		7.45374		8.37686		9.63313		11.2395		11.2993		13.0771		12.7618		14.0822
195.68	0.940964		0.86031		1.79372		1.65891		3.13495		3.08047		5.12762		5.37074		7.45374		8.37019		9.62337		11.2305		11.2876		13.0667		12.7521		14.071
195.78	0.942917		0.859624		1.79372		1.65759		3.14276		3.07802		5.112		5.36646		7.44397		8.36352		9.6136		11.2216		11.268		13.0563		12.7306		14.0598
195.88	0.933153		0.858939		1.79372		1.65626		3.14472		3.07556		5.11005		5.36219		7.44397		8.35685		9.60384		11.2126		11.2583		13.0459		12.7208		14.0486
195.98	0.944869		0.858255		1.80544		1.65494		3.14667		3.07311		5.11005		5.35792		7.44592		8.3502		9.60579		11.2037		11.268		13.0355		12.7228		14.0374
196.08	0.935499		0.857571		1.79607		1.65363		3.1373		3.07066		5.10068		5.35365		7.42483		8.34354		9.58665		11.1948		11.2411		13.0251		12.6939		14.0262
196.18	0.911667		0.856888		1.79176		1.65231		3.12323		3.06822		5.08661		5.34938		7.41077		8.33689		9.56087		11.1859		11.2173		13.0147		12.6778		14.0151
196.28	0.911667		0.856205		1.782		1.65099		3.11346		3.06577		5.08661		5.34512		7.401		8.33025		9.56087		11.1769		11.2055		13.0043		12.67		14.0039
196.38	0.911667		0.855523		1.782		1.64968		3.11346		3.06333		5.07684		5.34086		7.39124		8.32361		9.5511		11.168		11.186		12.994		12.6583		13.9927
196.48	0.911669		0.854841		1.782		1.64836		3.1037		3.06089		5.07684		5.3366		7.39124		8.31698		9.54134		11.1591		11.1762		12.9836		12.6485		13.9816
196.58	0.923386		0.85416		1.782		1.64705		3.11542		3.05845		5.09637		5.33235		7.38538		8.31035		9.55305		11.1503		11.1782		12.9733		12.6407		13.9704
196.68	0.932753		0.853479		1.782		1.64574		3.12323		3.05601		5.08856		5.3281		7.37366		8.30373		9.54134		11.1414		11.1684		12.9629		12.6388		13.9593
196.78	0.915574		0.852799		1.77419		1.64442		3.10761		3.05358		5.08075		5.32386		7.35608		8.29711		9.52571		11.1325		11.1508		12.9526		12.6232		13.9482
196.88	0.91362		0.85212		1.77223		1.64311		3.10565		3.05115		5.06122		5.31961		7.35217		8.2905		9.51399		11.1236		11.1391		12.9423		12.6036		13.9371
196.98	0.91362		0.851441		1.78004		1.64181		3.10565		3.04871		5.05927		5.31537		7.34436		8.2839		9.50423		11.1148		11.1352		12.932		12.5919		13.926
197.08	0.903854		0.850762		1.77419		1.6405		3.09784		3.04628		5.06708		5.31114		7.34436		8.2773		9.50032		11.1059		11.1274		12.9217		12.59		13.9149
197.18	0.903853		0.850084		1.76247		1.63919		3.09589		3.04386		5.05927		5.30691		7.33264		8.2707		9.49251		11.097		11.1079		12.9114		12.5724		13.9038
197.28	0.896043		0.849407		1.75465		1.63788		3.08807		3.04143		5.05145		5.30268		7.32483		8.26411		9.47493		11.0882		11.0903		12.9011		12.5607		13.8927
197.38	0.901901		0.84873		1.7527		1.63658		3.08417		3.03901		5.03973		5.29845		7.31311		8.25752		9.46321		11.0794		11.0786		12.8908		12.5509		13.8816
197.48	0.886276		0.848054		1.7527		1.63527		3.08612		3.03659		5.03973		5.29423		7.30334		8.25094		9.45345		11.0705		11.0688		12.8805		12.5411		13.8706
197.58	0.892136		0.847378		1.76051		1.63397		3.08612		3.03417		5.02997		5.29001		7.31271		8.24437		9.44368		11.0617		11.0688		12.8703		12.5235		13.8595
197.68	0.894089		0.846703		1.74489		1.63267		3.08612		3.03175		5.02997		5.2858		7.29593		8.2378		9.44328		11.0529		11.0591		12.86		12.5196		13.8485
197.78	0.884323		0.846028		1.74294		1.63137		3.08612		3.02933		5.0202		5.28159		7.29318		8.23124		9.43587		11.0441		11.0493		12.8497		12.5118		13.8374
197.88	0.884323		0.845354		1.74294		1.63007		3.0744		3.02692		5.01044		5.27738		7.29553		8.22468		9.4261		11.0353		11.0376		12.8395		12.5021		13.8264
197.98	0.884323		0.844681		1.74294		1.62877		3.0744		3.02451		5.01044		5.27317		7.28577		8.21812		9.41438		11.0265		11.0356		12.8293		12.4806		13.8154
198.08	0.884323		0.844008		1.74294		1.62747		3.0744		3.0221		5.01044		5.26897		7.276		8.21158		9.40462		11.0177		11.0278		12.8191		12.4708		13.8044
198.18	0.884323		0.843335		1.74294		1.62618		3.06464		3.01969		4.99872		5.26477		7.276		8.20503		9.39485		11.0089		11.018		12.8088		12.461		13.7934
198.28	0.884323		0.842663		1.74098		1.62488		3.06464		3.01728		4.99872		5.26058		7.276		8.1985		9.38509		11.0002		11.0083		12.7986		12.4513		13.7824
198.38	0.884323		0.841992		1.74294		1.62358		3.05487		3.01488		4.98895		5.25639		7.26624		8.19196		9.37532		10.9914		10.9985		12.7884		12.4415		13.7714
198.48	0.884323		0.841321		1.74294		1.62229		3.05487		3.01248		4.98895		5.2522		7.25452		8.18543		9.36555		10.9826		10.9966		12.7782		12.4317		13.7604
198.58	0.884325		0.84065		1.7527		1.621		3.05487		3.01008		4.98895		5.24801		7.25452		8.17891		9.36556		10.9739		10.9887		12.7681		12.422		13.7495
198.68	0.884323		0.83998		1.76247		1.61971		3.07245		3.00768		4.98895		5.24383		7.25452		8.17239		9.37337		10.9651		10.9985		12.7579		12.42		13.7385
198.78	0.884323		0.839311		1.76247		1.61842		3.06464		3.00528		4.98895		5.23965		7.25452		8.16588		9.36555		10.9564		10.9868		12.7477		12.4005		13.7276
198.88	0.87651		0.838642		1.73708		1.61713		3.05682		3.00289		4.98114		5.23548		7.23694		8.15938		9.34602		10.9477		10.9692		12.7376		12.3829		13.7166
198.98	0.88237		0.837974		1.73317		1.61584		3.05292		3.0005		4.96942		5.2313		7.22522		8.15287		9.3343		10.939		10.9575		12.7274		12.3712		13.7057
199.08	0.884325		0.837306		1.73317		1.61455		3.05487		2.9981		4.96942		5.22714		7.22522		8.14638		9.32454		10.9302		10.9477		12.7173		12.3614		13.6948
199.18	0.894087		0.836639		1.73317		1.61326		3.05487		2.99571		4.96942		5.22297		7.22522		8.13989		9.3343		10.9215		10.9477		12.7071		12.3712		13.6839
199.28	0.874559		0.835973		1.7234		1.61198		3.04511		2.99333		4.95966		5.21881		7.20569		8.1334		9.30501		10.9128		10.9458		12.697		12.3439		13.673
199.38	0.894089		0.835307		1.73317		1.61069		3.05487		2.99094		4.96161		5.21465		7.21545		8.12692		9.30501		10.9041		10.9477		12.6869		12.3321		13.6621
199.48	0.884323		0.834641		1.73317		1.60941		3.05292		2.98856		4.94989		5.2105		7.20569		8.12044		9.29524		10.8954		10.938		12.6768		12.3282		13.6512
199.58	0.884322		0.833976		1.73317		1.60813		3.05487		2.98618		4.94989		5.20634		7.19592		8.11397		9.28548		10.8868		10.9282		12.6667		12.3204		13.6403
199.68	0.87651		0.833311		1.71559		1.60685		3.03729		2.9838		4.94208		5.2022		7.18811		8.10751		9.26595		10.8781		10.9087		12.6566		12.3028		13.6294
199.78	0.88237		0.832647		1.71364		1.60557		3.03534		2.98142		4.94012		5.19805		7.1842		8.10105		9.26399		10.8694		10.9067		12.6465		12.2911		13.6186
199.88	0.884323		0.831984		1.72145		1.60429		3.03534		2.97905		4.94012		5.19391		7.17444		8.09459		9.25423		10.8608		10.9048		12.6364		12.2814		13.6077
[truncated: 6,004 more rows]

## Sheet: Fig. 2f
Time (s)	15,625 nM_Y		Fitted Cycle: 15,625		31,25 nM		Fitted cycle: 31,25		62,5 nM		Fitted Cycle: 62,5 nM		125 nM		Fitted Cycle: 125 nM		250 nM		Fitted Cycle: 250 nM		500 nM		Fitted Cycle: 500 nM		1000 nM		Fitted Cycle: 1000 nM		2000 nM		Fitted Cycle: 2000 nM
0.18	0.0929565		0.0805683		-0,00921631*		0.286535		0.287048		0.76677		0.386505		1.19534		0.380676		1.89467		0.301666		2.76		1.10394		4.83548		1.10648		7.55543
0.279999	0.065979		0.0822349		0.024353		0.289867		0.291321		0.773432		0.461121		1.20866		0.479095		1.92128		0.58606		2.8133		1.427		4.94134		1.91232		7.76561
0.379997	0.149963		0.0839		0.146637		0.293196		0.183899		0.780087		0.382202		1.22195		0.608002		1.94784		0.76416		2.86643		1.66098		5.04659		2.5881		7.97356
0.479996	0.153496		0.0855636		0.139214		0.296521		0.325707		0.786733		0.412682		1.23523		0.589653		1.97434		0.959076		2.91938		1.79107		5.15125		3.19515		8.17931
0.579994	0.0909977		0.0872256		0.0884342		0.299843		0.247583		0.793373		0.406824		1.24849		0.438868		2.00079		1.11025		2.97215		1.94341		5.25531		3.48382		8.38289
0.68	0.0652161		0.0888863		0.144684		0.303162		0.257355		0.800005		0.40683		1.26174		0.400208		2.02718		1.19189		3.02476		2.11179		5.35878		3.72485		8.58433
0.779999	0.15741		0.0905454		0.127899		0.306477		0.256195		0.806629		0.426361		1.27496		0.610382		2.05352		1.30948		3.0772		2.36609		5.46165		4.00024		8.78362
0.879997	0.112091		0.0922029		0.159912		0.309789		0.231567		0.813246		0.542389		1.28816		0.725586		2.07981		1.38409		3.12946		2.561		5.56393		4.35376		8.98081
0.979996	-0,00979924*		0.093859		0.174374		0.313098		0.232358		0.819855		0.506802		1.30135		0.738461		2.10604		1.43839		3.18155		2.7102		5.66563		4.6889		9.17591
1.07999	-0,032444*		0.0955135		0.139187		0.316404		0.191311		0.826457		0.509945		1.31451		0.732204		2.13221		1.50363		3.23346		2.87036		5.76675		5.02053		9.36896
1.18	-0,0168152*		0.0971667		0.139191		0.319706		0.177643		0.833051		0.52948		1.32766		0.726349		2.15834		1.51923		3.28522		3.05591		5.86729		5.40491		9.55997
1.28	-0,0382996*		0.0988182		0.134918		0.323005		0.188599		0.839638		0.509949		1.34078		0.768951		2.18441		1.62433		3.3368		3.18637		5.96726		5.75101		9.74895
1.38	-0,0652466*		0.100468		0.0669556		0.326301		0.158508		0.846217		0.486908		1.35389		0.774811		2.21043		1.67706		3.38821		3.30435		6.06665		6.05219		9.93593
1.48	-0,0945468*		0.102117		0.00445223		0.329594		0.150326		0.852789		0.494717		1.36698		0.831845		2.23639		1.71808		3.43945		3.46606		6.16548		6.37875		10.1209
1.57999	-0,0968969*		0.103764		0.0255396		0.332883		0.157345		0.859353		0.488827		1.38005		0.916989		2.2623		1.80832		3.49052		3.65902		6.26374		6.72326		10.304
1.68	-0,0949402*		0.105409		0.052887		0.33617		0.17572		0.86591		0.506042		1.3931		0.997467		2.28815		1.91495		3.54143		3.8356		6.36145		7.04282		10.4851
1.78	-0,0539246*		0.107054		0.0880432		0.339453		0.214386		0.872459		0.496674		1.40614		1.04474		2.31396		2.03683		3.59217		4.02271		6.45859		7.34515		10.6643
1.88	-0,0207214*		0.108696		0.115387		0.342732		0.245636		0.879001		0.502136		1.41915		1.12637		2.33971		2.13019		3.64275		4.19653		6.55517		7.6557		10.8416
1.98	-0,0246294*		0.110337		0.123198		0.346009		0.247984		0.885535		0.570494		1.43214		1.15762		2.3654		2.20245		3.69315		4.37231		6.65121		7.96429		11.0171
2.07999	-0,00900412*		0.111977		0.123595		0.349282		0.267119		0.892062		0.632994		1.44512		1.20645		2.39105		2.28839		3.7434		4.51529		6.74669		8.25531		11.1906
2.18	-0,0246277*		0.113615		0.140778		0.352552		0.278839		0.898582		0.675964		1.45808		1.24942		2.41664		2.39386		3.79348		4.68286		6.84164		8.5639		11.3624
2.28	-0,0109558*		0.115251		0.172028		0.355819		0.30423		0.905094		0.722839		1.47102		1.31192		2.44218		2.49933		3.84339		4.85083		6.93604		8.83929		11.5323
2.38	0,0124817*		0.116887		0.175934		0.359082		0.323761		0.911599		0.750183		1.48394		1.37442		2.46767		2.59894		3.89314		5.03403		7.0299		9.13226		11.7004
2.48	0.0105278		0.11852		0.183746		0.362343		0.333526		0.918096		0.750182		1.49684		1.41739		2.4931		2.66183		3.94273		5.22192		7.12322		9.4053		11.8668
2.57999	0.0413804		0.120152		0.193511		0.3656		0.374144		0.924586		0.785338		1.50972		1.47363		2.51848		2.75909		3.99216		5.40356		7.21601		9.69671		12.0314
2.68	0.0128784		0.121783		0.195862		0.368854		0.361267		0.931069		0.78183		1.52259		1.51154		2.54381		2.85049		4.04142		5.53677		7.30827		9.93735		12.1942
2.78	0.000762939		0.123412		0.173981		0.372104		0.384308		0.937544		0.804871		1.53543		1.54239		2.56909		2.91183		4.09052		5.71997		7.4		10.1944		12.3554
2.88	0.0320129		0.12504		0.206787		0.375352		0.431183		0.944011		0.857605		1.54826		1.63379		2.59432		3.00714		4.13946		5.8934		7.49121		10.476		12.5148
2.98	0.0554495		0.126666		0.211486		0.378596		0.460479		0.950472		0.867766		1.56107		1.67755		2.61949		3.11652		4.18825		6.06216		7.5819		10.7166		12.6725
3.07999	0.0730276		0.128291		0.20523		0.381837		0.491729		0.956925		0.89041		1.57386		1.75333		2.64461		3.22784		4.23687		6.22388		7.67206		10.9506		12.8286
3.18	0.0671692		0.129914		0.212646		0.385075		0.506958		0.963371		0.886902		1.58663		1.79785		2.66969		3.31183		4.28533		6.38364		7.76172		11.1963		12.9831
3.28	0.0769348		0.131536		0.231018		0.38831		0.52533		0.969809		0.916595		1.59938		1.84552		2.6947		3.37433		4.33363		6.53873		7.85086		11.41		13.1358
3.38	0.100769		0.133156		0.224762		0.391542		0.542511		0.97624		0.943542		1.61212		1.90372		2.71967		3.45871		4.38178		6.70279		7.93949		11.6459		13.287
3.48	0.0765393		0.134775		0.220857		0.39477		0.546022		0.982664		0.949403		1.62483		1.91153		2.74459		3.56769		4.42976		6.82935		8.02762		11.8256		13.4366
3.57999	0.0812385		0.136392		0.224763		0.397995		0.537049		0.98908		0.963074		1.63753		1.94669		2.76945		3.64386		4.47759		6.94263		8.11524		12.0311		13.5846
3.68	0.0788879		0.138008		0.195862		0.401217		0.511261		0.99549		0.949799		1.65021		1.99005		2.79427		3.7005		4.52527		7.03091		8.20237		12.1928		13.731
3.78	0.0882568		0.139623		0.189209		0.404436		0.52298		1.00189		0.982605		1.66287		2.04395		2.81903		3.76926		4.57279		7.19028		8.28899		12.4116		13.8759
3.88	0.0773315		0.141236		0.174377		0.407652		0.511261		1.00829		1.01385		1.67552		2.07013		2.84374		3.84854		4.62015		7.3024		8.37511		12.603		14.0193
3.98	0.0827944		0.142847		0.173981		0.410864		0.507752		1.01467		1.04511		1.68814		2.11075		2.8684		3.93723		4.66735		7.44302		8.46075		12.7909		14.1611
4.07999	0.0906069		0.144457		0.179444		0.414074		0.512818		1.02105		1.07245		1.70075		2.1709		2.89301		4.01105		4.7144		7.58286		8.5459		12.9932		14.3014
4.18	0.100372		0.146066		0.201721		0.41728		0.527283		1.02743		1.11346		1.71334		2.21817		2.91758		4.06964		4.76131		7.70474		8.63056		13.1678		14.4403
4.28	0.0867004		0.147673		0.201324		0.420483		0.519073		1.03379		1.14081		1.72591		2.24591		2.94209		4.18488		4.80805		7.84888		8.71474		13.3549		14.5777
4.38	0.0652161		0.149279		0.200928		0.423683		0.499542		1.04015		1.1658		1.73846		2.27832		2.96654		4.25949		4.85464		7.94614		8.79843		13.5381		14.7136
4.48	0.0613108		0.150883		0.228669		0.426879		0.505403		1.0465		1.19354		1.75099		2.31583		2.99095		4.30948		4.90108		8.0524		8.88165		13.7069		14.8481
4.57999	0.0827942		0.152486		0.240784		0.430073		0.505798		1.05284		1.22324		1.76351		2.36505		3.01531		4.36847		4.94736		8.19067		8.96439		13.8862		14.9812
4.68	0.0941162		0.154087		0.23999		0.433264		0.514771		1.05918		1.23611		1.77601		2.4248		3.03962		4.43527		4.9935		8.3309		9.04666		14.0655		15.1129
4.78	0.0870972		0.155687		0.244293		0.436451		0.509308		1.06551		1.26581		1.78849		2.44864		3.06388		4.52823		5.03948		8.4563		9.12846		14.2573		15.2431
4.88	0.0730286		0.157285		0.232574		0.439635		0.513611		1.07183		1.27402		1.80095		2.47638		3.08809		4.60089		5.08531		8.5524		9.20979		14.4354		15.372
4.98	0.0769346		0.158882		0.242737		0.442816		0.546417		1.07815		1.2951		1.81339		2.54434		3.11225		4.6673		5.131		8.67505		9.29066		14.6186		15.4996
5.07999	0.0519428		0.160478		0.240389		0.445994		0.5347		1.08445		1.29315		1.82582		2.57364		3.13636		4.73801		5.17653		8.79419		9.37106		14.7573		15.6258
5.18	0.0628662		0.162072		0.249756		0.449169		0.546021		1.09076		1.31619		1.83823		2.63574		3.16042		4.7962		5.22191		8.91138		9.45101		14.9077		15.7506
5.28	0.0632629		0.163664		0.234528		0.45234		0.52533		1.09705		1.3248		1.85062		2.64005		3.18443		4.86807		5.26715		9.01489		9.5305		15.058		15.8742
5.38	0.0554504		0.165255		0.234528		0.455509		0.542511		1.10334		1.33221		1.86299		2.69513		3.20839		4.90207		5.31223		9.13403		9.60953		15.2006		15.9964
5.48	0.0363166		0.166845		0.231019		0.458674		0.546418		1.10961		1.36347		1.87534		2.7377		3.2323		4.97784		5.35717		9.28247		9.68811		15.3573		16.1173
5.57999	0.0320139		0.168433		0.2482		0.461836		0.554231		1.11589		1.38495		1.88768		2.77481		3.25617		5.06964		5.40196		9.40357		9.76624		15.5053		16.237
5.68	0.0320129		0.17002		0.269684		0.464995		0.573761		1.12215		1.40448		1.9		2.85098		3.27998		5.13605		5.44661		9.5192		9.84394		15.683		16.3554
5.78	0.0374756		0.171605		0.284912		0.468151		0.616333		1.12841		1.43924		1.9123		2.87988		3.30375		5.22784		5.49111		9.63754		9.92118		15.8409		16.4725
5.88	0.0456848		0.173189		0.285309		0.471304		0.638214		1.13466		1.45761		1.92458		2.90997		3.32746		5.30792		5.53546		9.75513		9.99798		15.9995		16.5884
5.98	0.0324113		0.174772		0.29117		0.474454		0.634706		1.1409		1.45722		1.93685		2.9252		3.35113		5.38019		5.57967		9.85474		10.0743		16.117		16.7031
6.07999	0.0281067		0.176353		0.303284		0.477601		0.671417		1.14714		1.48456		1.94909		2.97598		3.37475		5.42706		5.62373		9.95474		10.1503		16.2768		16.8165
6.18	0.0261536		0.177932		0.302887		0.480744		0.687042		1.15337		1.49042		1.96132		2.99747		3.39832		5.51691		5.66765		10.0461		10.2258		16.3998		16.9288
6.28	0.0300598		0.179511		0.300934		0.483885		0.692902		1.15959		1.50409		1.97354		3.04434		3.42184		5.58136		5.71143		10.134		10.3008		16.5444		17.0399
6.38	0.0534973		0.181087		0.320465		0.487022		0.724152		1.16581		1.54355		1.98573		3.07755		3.44531		5.64777		5.75506		10.2532		10.3755		16.6987		17.1498
6.48	0.0534987		0.182663		0.32242		0.490157		0.718294		1.17201		1.54706		1.99791		3.10489		3.46874		5.71808		5.79854		10.3547		10.4497		16.8393		17.2585
6.57999	0.0456858		0.184236		0.330232		0.493288		0.722199		1.17821		1.5744		2.01007		3.12637		3.49212		5.74933		5.84189		10.4352		10.5234		16.9569		17.3661
6.68	0.0710754		0.185809		0.351715		0.496416		0.755402		1.18441		1.6037		2.02221		3.18497		3.51545		5.7966		5.8851		10.5325		10.5968		17.1049		17.4726
6.78	0.0636597		0.18738		0.343903		0.499541		0.755402		1.1906		1.6076		2.03433		3.2049		3.53873		5.87628		5.92816		10.6301		10.6697		17.2162		17.5779
6.88	0.0613098		0.188949		0.340393		0.502663		0.751892		1.19678		1.633		2.04644		3.24356		3.56196		5.92706		5.97108		10.7336		10.7423		17.3256		17.6821
6.98	0.0706794		0.190518		0.341553		0.505782		0.764771		1.20295		1.65448		2.05853		3.27637		3.58515		5.99542		6.01386		10.8426		10.8144		17.4287		17.7852
7.07999	0.0827947		0.192084		0.361481		0.508898		0.794465		1.20911		1.6662		2.0706		3.32559		3.60828		6.06729		6.0565		10.9368		10.8861		17.5307		17.8873
7.18	0.0749817		0.19365		0.375153		0.512011		0.808136		1.21527		1.68768		2.08266		3.36856		3.63137		6.13995		6.099		11.027		10.9574		17.6581		17.9882
7.28	0.0827942		0.195214		0.373199		0.51512		0.815948		1.22142		1.70721		2.09469		3.39786		3.65442		6.18292		6.14136		11.1125		11.0282		17.767		18.0881
7.38	0.0906067		0.196776		0.371246		0.518227		0.831573		1.22757		1.72479		2.10671		3.44278		3.67741		6.24738		6.18358		11.1946		11.0987		17.8745		18.1869
7.48	0.0847478		0.198337		0.382966		0.52133		0.847199		1.23371		1.74628		2.11871		3.45841		3.70036		6.30637		6.22567		11.2844		11.1688		17.9955		18.2847
7.57999	0.0925605		0.199897		0.384919		0.524431		0.856965		1.23984		1.77753		2.1307		3.48575		3.72326		6.37824		6.26761		11.3645		11.2385		18.1088		18.3814
7.68	0.0867004		0.201455		0.375153		0.527529		0.876495		1.24596		1.77753		2.14267		3.49942		3.74612		6.46613		6.30942		11.4485		11.3077		18.1987		18.4772
7.78	0.0925598		0.203012		0.400543		0.530623		0.886261		1.25208		1.80527		2.15462		3.55215		3.76892		6.53058		6.3511		11.5524		11.3766		18.3061		18.5719
7.88	0.114044		0.204567		0.414215		0.533714		0.915558		1.25819		1.83612		2.16655		3.6088		3.79168		6.6087		6.39263		11.6614		11.4451		18.4194		18.6656
7.98	0.112092		0.206121		0.420472		0.536802		0.913606		1.26429		1.86151		2.17847		3.62442		3.8144		6.67706		6.43403		11.7415		11.5132		18.5327		18.7583
8.07999	0.121857		0.207673		0.429841		0.539888		0.915955		1.27039		1.88495		2.19036		3.66544		3.83706		6.72589		6.47529		11.8313		11.5809		18.6186		18.85
8.18	0.141388		0.209225		0.439606		0.54297		0.940948		1.27648		1.91229		2.20225		3.70645		3.85969		6.78839		6.51642		11.9211		11.6482		18.7358		18.9408
8.28	0.125763		0.210774		0.441559		0.546049		0.952667		1.28256		1.9162		2.21411		3.74551		3.88226		6.84698		6.55742		11.9934		11.7152		18.8159		19.0306
8.38	0.133575		0.212323		0.433746		0.549125		0.956573		1.28863		1.9455		2.22596		3.77676		3.90479		6.888		6.59827		12.0735		11.7817		18.9174		19.1194
8.48	0.141388		0.21387		0.459137		0.552198		0.974152		1.2947		1.97284		2.23779		3.81387		3.92727		6.9505		6.639		12.1633		11.8479		19.0155		19.2074
8.57999	0.125765		0.215415		0.443514		0.555269		0.964388		1.30076		1.96698		2.2496		3.82794		3.9497		7.00754		6.67959		12.2258		11.9137		19.0873		19.2943
8.68	0.151154		0.216959		0.457184		0.558336		0.989777		1.30682		1.99432		2.2614		3.88223		3.97209		7.03644		6.72005		12.3215		11.9791		19.1928		19.3804
8.78	0.162872		0.218502		0.451324		0.5614		1.01321		1.31286		2.01385		2.27318		3.92325		3.99443		7.09503		6.76038		12.384		12.0441		19.267		19.4656
8.88	0.162872		0.220043		0.46109		0.564461		1.02493		1.3189		2.03534		2.28494		3.94669		4.01673		7.138		6.80057		12.4524		12.1088		19.3647		19.5498
8.98	0.153504		0.221583		0.453278		0.567519		1.02493		1.32494		2.06464		2.29668		3.9838		4.03898		7.17706		6.84064		12.5329		12.1731		19.4565		19.6332
9.07999	0.151155		0.223122		0.451326		0.570574		1.02493		1.33097		2.0744		2.30841		4.00528		4.06119		7.23566		6.88057		12.6028		12.237		19.5346		19.7157
9.18	0.172638		0.224659		0.453278		0.573626		1.03665		1.33699		2.09628		2.32012		4.0463		4.08335		7.27667		6.92037		12.6829		12.3006		19.6284		19.7973
9.28	0.170685		0.226194		0.459137		0.576675		1.05228		1.343		2.12128		2.33182		4.07364		4.10546		7.32941		6.96004		12.7727		12.3638		19.7338		19.8781
9.38	0.164825		0.227729		0.463043		0.579721		1.05814		1.349		2.12518		2.34349		4.10489		4.12753		7.37823		6.99958		12.8625		12.4267		19.808		19.958
9.48	0.170686		0.229262		0.461091		0.582764		1.064		1.355		2.14276		2.35515		4.14395		4.14955		7.43683		7.03899		12.9407		12.4891		19.8745		20.037
9.57999	0.180451		0.230793		0.453278		0.585804		1.07376		1.361		2.15253		2.3668		4.16544		4.17153		7.48761		7.07827		13.0227		12.5513		19.9643		20.1152
9.68	0.18045		0.232323		0.46109		0.588841		1.08353		1.36698		2.16425		2.37842		4.19473		4.19346		7.53839		7.11743		13.0911		12.613		20.0366		20.1926
9.78	0.184357		0.233852		0.46109		0.591875		1.09329		1.37296		2.19159		2.39003		4.22403		4.21535		7.59698		7.15645		13.1907		12.6745		20.1088		20.2692
9.88	0.182404		0.235379		0.46109		0.594906		1.10696		1.37893		2.21307		2.40163		4.25528		4.23719		7.63995		7.19535		13.2922		12.7355		20.187		20.3449
9.98	0.201935		0.236905		0.470856		0.597934		1.12454		1.3849		2.23456		2.4132		4.29434		4.25899		7.67746		7.23412		13.384		12.7962		20.2674		20.4199
10.08	0.211701		0.23843		0.473206		0.600959		1.13236		1.39086		2.25409		2.42476		4.31778		4.28074		7.74542		7.27276		13.4524		12.8566		20.3452		20.4941
10.18	0.2117		0.239953		0.480621		0.603981		1.14798		1.39681		2.26385		2.43631		4.34512		4.30245		7.78839		7.31128		13.5149		12.9166		20.4155		20.5675
10.28	0.2117		0.241475		0.480621		0.607		1.15579		1.40276		2.28339		2.44783		4.36661		4.32412		7.82941		7.34967		13.5833		12.9763		20.5053		20.6401
10.38	0.221466		0.242995		0.488434		0.610016		1.1636		1.40869		2.30292		2.45934		4.37637		4.34574		7.888		7.38793		13.6614		13.0357		20.5463		20.7119
10.48	0.221467		0.244514		0.488435		0.613029		1.16361		1.41463		2.32245		2.47084		4.40372		4.36731		7.95441		7.42607		13.7219		13.0947		20.6342		20.783
10.58	0.221467		0.246032		0.488435		0.616039		1.16556		1.42055		2.33222		2.48231		4.43497		4.38884		8.00714		7.46408		13.7922		13.1533		20.7143		20.8533
10.68	0.240997		0.247548		0.500153		0.619047		1.17532		1.42647		2.34589		2.49377		4.46426		4.41033		8.05597		7.50197		13.8723		13.2117		20.7866		20.9229
10.78	0.240997		0.249063		0.500153		0.622051		1.18509		1.43238		2.36346		2.50522		4.49551		4.43177		8.1087		7.53974		13.9426		13.2697		20.8549		20.9918
10.88	0.252716		0.250577		0.500153		0.625052		1.18509		1.43828		2.383		2.51664		4.52676		4.45317		8.1673		7.57738		13.9836		13.3273		20.935		21.0599
10.98	0.237092		0.252089		0.492342		0.628051		1.18704		1.44418		2.38495		2.52805		4.55606		4.47452		8.21808		7.61489		14.0344		13.3847		20.9975		21.1273
11.08	0.252716		0.253599		0.500153		0.631046		1.20462		1.45007		2.41425		2.53945		4.58731		4.49583		8.26886		7.65229		14.0735		13.4417		21.0756		21.194
11.18	0.252716		0.255109		0.500153		0.634039		1.20462		1.45596		2.43378		2.55083		4.60684		4.5171		8.32745		7.68956		14.1344		13.4984		21.1459		21.26
11.28	0.252716		0.256617		0.500153		0.637028		1.21634		1.46184		2.44354		2.56219		4.63614		4.53832		8.38995		7.72671		14.1907		13.5547		21.2084		21.3252
11.38	0.24295		0.258124		0.490387		0.640014		1.20657		1.46771		2.45526		2.57353		4.64786		4.5595		8.42902		7.76374		14.2336		13.6108		21.2573		21.3898
11.48	0.250763		0.259629		0.500153		0.642998		1.21439		1.47357		2.47284		2.58486		4.6752		4.58064		8.47784		7.80065		14.2903		13.6665		21.3354		21.4538
11.58	0.242952		0.261133		0.482576		0.645979		1.20697		1.47943		2.48456		2.59617		4.69669		4.60173		8.51886		7.83743		14.3508		13.7219		21.394		21.517
11.68	0.252716		0.262635		0.490387		0.648957		1.2218		1.48528		2.50409		2.60747		4.71817		4.62278		8.55011		7.8741		14.4211		13.777		21.4545		21.5796
11.78	0.252716		0.264137		0.499756		0.651931		1.23587		1.49112		2.52362		2.61875		4.75333		4.64379		8.59698		7.91065		14.4739		13.8318		21.5073		21.6415
11.88	0.252716		0.265636		0.500153		0.654903		1.23587		1.49696		2.53339		2.63001		4.78653		4.66475		8.638		7.94707		14.5305		13.8862		21.5737		21.7027
11.98	0.25467		0.267135		0.496247		0.657872		1.24759		1.50279		2.54511		2.64126		4.81778		4.68567		8.67511		7.98338		14.5833		13.9404		21.6205		21.7633
12.08	0.252717		0.268632		0.500154		0.660838		1.24564		1.50862		2.56464		2.65249		4.83731		4.70654		8.71222		8.01957		14.6418		13.9942		21.6928		21.8233
12.18	0.262482		0.270128		0.521637		0.663801		1.2554		1.51444		2.58417		2.6637		4.86661		4.72738		8.74738		8.05564		14.7317		14.0477		21.7748		21.8826
12.28	0.262482		0.271622		0.521637		0.666761		1.26517		1.52025		2.6037		2.6749		4.90372		4.74817		8.79816		8.09159		14.7825		14.1009		21.8354		21.9413
12.38	0.244904		0.273115		0.504059		0.669718		1.27689		1.52605		2.60565		2.68608		4.9213		4.76892		8.83917		8.12742		14.8352		14.1539		21.8608		21.9994
12.48	0.252716		0.274607		0.513825		0.672673		1.29642		1.53185		2.62518		2.69725		4.9545		4.78962		8.86066		8.16314		14.8918		14.2065		21.937		22.0569
12.58	0.256623		0.276097		0.515778		0.675624		1.30814		1.53764		2.6369		2.7084		4.98966		4.81028		8.90948		8.19873		14.9446		14.2588		21.9995		22.1138
12.68	0.244904		0.277586		0.513824		0.678573		1.30618		1.54343		2.64471		2.71953		5.00723		4.8309		8.94073		8.23422		14.9934		14.3108		22.0541		22.17
12.78	0.246857		0.279074		0.52359		0.681518		1.30814		1.5492		2.6662		2.73065		5.04044		4.85148		8.9798		8.26958		15.0442		14.3625		22.1088		22.2257
12.88	0.244904		0.28056		0.52359		0.684461		1.30618		1.55498		2.67596		2.74175		5.05801		4.87202		9.03253		8.30483		15.093		14.4139		22.1577		22.2808
12.98	0.244904		0.282045		0.533356		0.687401		1.33548		1.56074		2.6955		2.75283		5.09708		4.89251		9.06964		8.33997		15.1536		14.4651		22.2065		22.3353
13.08	0.253114		0.283528		0.533753		0.690338		1.3476		1.5665		2.70566		2.7639		5.10919		4.91296		9.13995		8.37499		15.2028		14.5159		22.2557		22.3892
13.18	0.262482		0.285011		0.548981		0.693272		1.36478		1.57225		2.72284		2.77496		5.13614		4.93337		9.19113		8.40989		15.2708		14.5665		22.2963		22.4425
13.28	0.252716		0.286491		0.531403		0.696203		1.36478		1.578		2.72479		2.78599		5.14395		4.95374		9.22784		8.44468		15.3137		14.6167		22.3159		22.4953
13.38	0.250763		0.287971		0.547028		0.699131		1.38235		1.58374		2.75018		2.79702		5.18497		4.97406		9.24933		8.47936		15.3782		14.6667		22.353		22.5475
13.48	0.252717		0.289449		0.545075		0.702056		1.38626		1.58947		2.76386		2.80802		5.19669		4.99435		9.2962		8.51392		15.4426		14.7164		22.3959		22.5992
13.58	0.268341		0.290926		0.548981		0.704979		1.40189		1.59519		2.78143		2.81901		5.2338		5.01459		9.33917		8.54837		15.511		14.7658		22.4526		22.6503
13.68	0.252716		0.292401		0.543121		0.707899		1.40579		1.60091		2.79471		2.82999		5.26505		5.03479		9.37668		8.58271		15.5618		14.8149		22.4662		22.7009
13.78	0.250763		0.293876		0.550934		0.710815		1.4136		1.60663		2.81464		2.84094		5.29434		5.05495		9.4169		8.61693		15.6106		14.8637		22.5053		22.751
13.88	0.244904		0.295348		0.550934		0.713729		1.41556		1.61233		2.80682		2.85189		5.30801		5.07507		9.45831		8.65104		15.6727		14.9123		22.5459		22.8005
13.98	0.250763		0.29682		0.5607		0.71664		1.43509		1.61803		2.8244		2.86281		5.33536		5.09514		9.49933		8.68504		15.7336		14.9606		22.5971		22.8495
14.08	0.235139		0.29829		0.560701		0.719548		1.42728		1.62372		2.83612		2.87372		5.34512		5.11518		9.53839		8.71893		15.7629		15.0086		22.6284		22.898
14.18	0.24295		0.299759		0.570465		0.722454		1.4429		1.62941		2.85565		2.88462		5.36856		5.13517		9.55988		8.75271		15.8137		15.0563		22.6772		22.946
14.28	0.262085		0.301226		0.588043		0.725356		1.46439		1.63509		2.86542		2.8955		5.41348		5.15512		9.58917		8.78638		15.8528		15.1038		22.7455		22.9934
14.38	0.246857		0.302692		0.572418		0.728255		1.46439		1.64077		2.87518		2.90636		5.42715		5.17504		9.62823		8.81994		15.8938		15.151		22.7885		23.0404
14.48	0.254669		0.304157		0.582184		0.731152		1.47415		1.64643		2.89471		2.91721		5.46426		5.19491		9.65167		8.85338		15.9426		15.1979		22.8452		23.0868
14.58	0.262482		0.30562		0.591553		0.734046		1.49564		1.65209		2.9162		2.92804		5.49551		5.21474		9.68878		8.88672		15.9934		15.2445		22.8862		23.1328
14.68	0.264435		0.307083		0.595856		0.736937		1.50735		1.65775		2.92596		2.93886		5.52481		5.23453		9.73761		8.91995		16.0364		15.2909		22.9467		23.1783
14.78	0.253113		0.308543		0.592346		0.739825		1.49603		1.6634		2.92636		2.94966		5.53693		5.25427		9.77081		8.95307		16.0719		15.337		22.9784		23.2233
14.88	0.262482		0.310003		0.601715		0.74271		1.51126		1.66904		2.95135		2.96044		5.57364		5.27398		9.80051		8.98608		16.1321		15.3829		23.0248		23.2678
14.98	0.270294		0.311461		0.619293		0.745592		1.52298		1.67467		2.97284		2.97121		5.61426		5.29365		9.85675		9.01898		16.1809		15.4285		23.0756		23.3119
15.08	0.254671		0.312918		0.613435		0.748472		1.52493		1.6803		2.98456		2.98197		5.62833		5.31328		9.90558		9.05177		16.2336		15.4738		23.1186		23.3555
15.18	0.254669		0.314373		0.623199		0.751349		1.54642		1.68593		2.99628		2.99271		5.65762		5.33286		9.93878		9.08446		16.2844		15.5189		23.1752		23.3986
15.28	0.250763		0.315828		0.629059		0.754223		1.55423		1.69154		3.0119		3.00343		5.68497		5.35241		9.97784		9.11704		16.3333		15.5637		23.2065		23.4413
15.38	0.262482		0.31728		0.623199		0.757094		1.55618		1.69715		3.02557		3.01414		5.72598		5.37192		10.0169		9.14952		16.3918		15.6082		23.2455		23.4835
15.48	0.262482		0.318732		0.629059		0.759962		1.57376		1.70275		3.04511		3.02483		5.767		5.39138		10.0599		9.18188		16.4329		15.6526		23.2866		23.5253
15.58	0.28006		0.320182		0.642731		0.762827		1.59134		1.70835		3.07245		3.0355		5.7963		5.41081		10.1048		9.21414		16.4934		15.6966		23.3237		23.5666
15.68	0.264435		0.321631		0.634918		0.76569		1.58743		1.71394		3.07635		3.04617		5.81973		5.4302		10.1575		9.2463		16.5149		15.7404		23.3569		23.6075
15.78	0.281616		0.323079		0.650543		0.76855		1.60501		1.71953		3.09393		3.05681		5.84708		5.44954		10.181		9.27835		16.5637		15.784		23.3959		23.648
15.88	0.276154		0.324525		0.652496		0.771407		1.61673		1.7251		3.09589		3.06744		5.86661		5.46885		10.2278		9.3103		16.595		15.8273		23.4174		23.6881
15.98	0.282013		0.32597		0.672028		0.774261		1.63431		1.73068		3.12479		3.07806		5.88614		5.48811		10.2806		9.34214		16.634		15.8703		23.4659		23.7277
16.08	0.264436		0.327413		0.66031		0.777112		1.62454		1.73624		3.12714		3.08866		5.90762		5.50734		10.3275		9.37387		16.6711		15.9131		23.4877		23.7669
16.18	0.272247		0.328856		0.670074		0.779961		1.63235		1.7418		3.14471		3.09924		5.94278		5.52653		10.3568		9.40551		16.7122		15.9557		23.5248		23.8057
16.28	0.272247		0.330297		0.67984		0.782807		1.63626		1.74735		3.15448		3.10981		5.96817		5.54568		10.3958		9.43703		16.7532		15.998		23.5561		23.844
16.38	0.272247		0.331736		0.698975		0.78565		1.65344		1.7529		3.17401		3.12037		5.99551		5.56479		10.4368		9.46846		16.7903		16.0401		23.5971		23.882
16.48	0.283967		0.333175		0.703278		0.78849		1.65775		1.75844		3.18573		3.1309		6.01505		5.58386		10.4759		9.49978		16.8235		16.0819		23.6284		23.9196
16.58	0.291779		0.334612		0.701325		0.791327		1.68314		1.76397		3.1955		3.14143		6.03458		5.60289		10.5091		9.531		16.8625		16.1235		23.6752		23.9567
16.68	0.283966		0.336048		0.71109		0.794162		1.69485		1.7695		3.22284		3.15194		6.06387		5.62188		10.5462		9.56212		16.9016		16.1649		23.7065		23.9935
16.78	0.292175		0.337482		0.71344		0.796993		1.69525		1.77502		3.22519		3.16243		6.08575		5.64083		10.5755		9.59313		16.9333		16.206		23.7245		24.0299
16.88	0.283966		0.338915		0.703278		0.799822		1.71439		1.78053		3.24237		3.17291		6.10684		5.65975		10.6071		9.62405		16.97		16.2469		23.7573		24.0659
16.98	0.289826		0.340347		0.718903		0.802648		1.72415		1.78604		3.25409		3.18337		6.142		5.67862		10.638		9.65486		17.0305		16.2875		23.7846		24.1015
17.08	0.301545		0.341778		0.713044		0.805472		1.73392		1.79154		3.25604		3.19382		6.16544		5.69746		10.6751		9.68557		17.052		16.328		23.8256		24.1368
17.18	0.303101		0.343207		0.71109		0.808292		1.75345		1.79704		3.27362		3.20425		6.18301		5.71625		10.7177		9.71618		17.0833		16.3682		23.8471		24.1716
17.28	0.313263		0.344635		0.713043		0.81111		1.74564		1.80253		3.28339		3.21467		6.19669		5.73501		10.7493		9.74669		17.1219		16.4081		23.8666		24.2061
17.38	0.313263		0.346062		0.71109		0.813925		1.76321		1.80801		3.30292		3.22507		6.2334		5.75373		10.7689		9.7771		17.1633		16.4479		23.9037		24.2403
17.48	0.303499		0.347487		0.711092		0.816737		1.76517		1.81349		3.31268		3.23546		6.24747		5.77241		10.8079		9.80741		17.1946		16.4874		23.935		24.2741
17.58	0.313264		0.348911		0.713044		0.819547		1.76712		1.81896		3.31659		3.24583		6.267		5.79106		10.8275		9.83763		17.2258		16.5266		23.9565		24.3075
17.68	0.313263		0.350334		0.718903		0.822354		1.78275		1.82443		3.34198		3.25619		6.28653		5.80966		10.8509		9.86774		17.2629		16.5657		23.976		24.3405
17.78	0.323029		0.351755		0.720856		0.825158		1.78665		1.82989		3.34589		3.26653		6.30801		5.82823		10.8782		9.89775		17.2864		16.6045		23.9955		24.3733
17.88	0.31366		0.353176		0.721252		0.827959		1.79486		1.83534		3.36346		3.27686		6.33575		5.84676		10.8997		9.92767		17.3317		16.6431		24.0155		24.4056
17.98	0.319123		0.354595		0.726715		0.830757		1.80228		1.84078		3.383		3.28717		6.3627		5.86525		10.9196		9.95749		17.3821		16.6815		24.0537		24.4377
18.08	0.323029		0.356012		0.720856		0.833553		1.80423		1.84622		3.39472		3.29747		6.38614		5.8837		10.9642		9.98721		17.4231		16.7197		24.0873		24.4694
18.18	0.321075		0.357429		0.730225		0.836346		1.81204		1.85166		3.40643		3.30775		6.3959		5.90211		10.9896		10.0168		17.4622		16.7577		24.1088		24.5007
18.28	0.338654		0.358844		0.74234		0.839136		1.82571		1.85708		3.40448		3.31802		6.42325		5.92049		11.0189		10.0464		17.5012		16.7954		24.144		24.5317
18.38	0.340607		0.360257		0.750153		0.841923		1.83353		1.86251		3.42401		3.32828		6.43692		5.93883		11.0579		10.0758		17.5325		16.8329		24.1674		24.5624
18.48	0.332795		0.36167		0.75406		0.844708		1.83548		1.86792		3.43378		3.33851		6.46426		5.95713		11.0872		10.1051		17.5735		16.8702		24.1967		24.5928
18.58	0.34021		0.363081		0.759918		0.84749		1.84329		1.87333		3.44354		3.34874		6.48575		5.97539		11.1087		10.1344		17.6028		16.9073		24.2162		24.6229
18.68	0.34256		0.364491		0.771637		0.850269		1.84525		1.87873		3.46503		3.35895		6.51505		5.99362		11.1556		10.1635		17.6516		16.9442		24.2455		24.6526
18.78	0.346466		0.3659		0.763824		0.853046		1.83743		1.88413		3.46698		3.36914		6.52676		6.01181		11.1888		10.1925		17.6672		16.9809		24.2612		24.682
18.88	0.335144		0.367307		0.770081		0.855819		1.85501		1.88952		3.47324		3.37932		6.52521		6.02996		11.2025		10.2215		17.693		17.0173		24.2674		24.7111
18.98	0.32303		0.368713		0.752107		0.85859		1.8472		1.8949		3.47479		3.38949		6.53653		6.04807		11.2361		10.2503		17.7239		17.0536		24.2846		24.7399
19.08	0.315217		0.370118		0.759919		0.861358		1.85501		1.90028		3.48261		3.39964		6.55567		6.06615		11.2591		10.2791		17.7512		17.0896		24.308		24.7684
19.18	0.313263		0.371521		0.761475		0.864124		1.85696		1.90565		3.48456		3.40977		6.58536		6.08419		11.2864		10.3078		17.7942		17.1255		24.3354		24.7966
19.28	0.321075		0.372923		0.761871		0.866887		1.87259		1.91102		3.50174		3.41989		6.60489		6.10219		11.3177		10.3363		17.8391		17.1611		24.3549		24.8245
19.38	0.34256		0.374324		0.781403		0.869647		1.89407		1.91638		3.52362		3.43		6.63614		6.12016		11.3646		10.3648		17.884		17.1965		24.394		24.8521
19.48	0.334748		0.375724		0.773591		0.872404		1.89603		1.92173		3.53534		3.44009		6.65567		6.13809		11.3978		10.3932		17.9133		17.2318		24.4272		24.8794
19.58	0.324982		0.377123		0.781403		0.875159		1.89407		1.92708		3.53729		3.45017		6.66739		6.15598		11.4271		10.4215		17.9524		17.2668		24.4545		24.9064
19.68	0.315216		0.37852		0.77359		0.877911		1.88821		1.93242		3.53729		3.46023		6.68887		6.17383		11.4583		10.4497		17.9758		17.3016		24.4702		24.9332
19.78	0.303894		0.379916		0.762268		0.88066		1.89447		1.93776		3.54355		3.47028		6.68732		6.19165		11.4911		10.4778		17.9821		17.3362		24.4858		24.9596
19.88	0.303101		0.38131		0.769684		0.883407		1.90384		1.94309		3.55487		3.48031		6.7045		6.20943		11.5095		10.5058		18.0032		17.3707		24.517		24.9858
19.98	0.303498		0.382704		0.769685		0.88615		1.91361		1.94841		3.56268		3.49033		6.71622		6.22718		11.5286		10.5337		18.0305		17.4049		24.5385		25.0117
20.08	0.305451		0.384096		0.773591		0.888892		1.91556		1.95373		3.57245		3.50034		6.72598		6.24489		11.5579		10.5616		18.052		17.4389		24.5659		25.0373
20.18	0.303497		0.385486		0.771637		0.89163		1.92493		1.95904		3.58417		3.51033		6.74551		6.26256		11.5892		10.5893		18.0735		17.4728		24.5952		25.0627
20.28	0.313263		0.386876		0.781403		0.894366		1.92728		1.96435		3.61502		3.5203		6.78458		6.28019		11.6087		10.617		18.1028		17.5064		24.6362		25.0878
20.38	0.313263		0.388264		0.781403		0.897099		1.93509		1.96964		3.61737		3.53026		6.78653		6.29779		11.6575		10.6445		18.1434		17.5399		24.6655		25.1126
20.48	0.313264		0.389651		0.783356		0.899829		1.93704		1.97494		3.62518		3.54021		6.80567		6.31536		11.679		10.672		18.1731		17.5732		24.685		25.1371
20.58	0.321076		0.391037		0.800537		0.902557		1.96048		1.98022		3.64276		3.55014		6.82755		6.33288		11.7083		10.6994		18.2102		17.6062		24.7065		25.1614
20.68	0.321472		0.392422		0.801331		0.905282		1.95502		1.98551		3.65488		3.56006		6.83575		6.35038		11.7376		10.7267		18.2419		17.6391		24.7264		25.1855
20.78	0.324585		0.393805		0.793121		0.908004		1.95462		1.99078		3.65643		3.56996		6.84708		6.36783		11.7673		10.7539		18.2454		17.6718		24.7455		25.2093
20.88	0.330841		0.395187		0.808746		0.910723		1.96439		1.99605		3.67206		3.57985		6.87247		6.38525		11.7786		10.781		18.2883		17.7043		24.7729		25.2328
20.98	0.324983		0.396567		0.802888		0.91344		1.96634		2.00131		3.67597		3.58973		6.87833		6.40263		11.806		10.808		18.3059		17.7367		24.7787		25.2561
21.08	0.32303		0.397947		0.800935		0.916154		1.97415		2.00657		3.67597		3.59959		6.89591		6.41998		11.8196		10.8349		18.3313		17.7688		24.7963		25.2791
21.18	0.332794		0.399325		0.802887		0.918866		1.98392		2.01182		3.69159		3.60944		6.90567		6.4373		11.8372		10.8618		18.3508		17.8008		24.8155		25.3019
21.28	0.340607		0.400702		0.808746		0.921575		1.98392		2.01707		3.70331		3.61927		6.93301		6.45457		11.8568		10.8885		18.3899		17.8326		24.8471		25.3245
21.38	0.325378		0.402078		0.801331		0.924281		1.98431		2.02231		3.71347		3.62909		6.94513		6.47181		11.886		10.9152		18.4036		17.8641		24.8495		25.3468
21.48	0.328888		0.403452		0.798981		0.926985		1.99133		2.02754		3.72089		3.63889		6.97208		6.48902		11.8982		10.9418		18.4309		17.8956		24.8725		25.3689
21.58	0.323029		0.404826		0.800538		0.929686		1.98587		2.03277		3.72479		3.64868		6.97598		6.50619		11.9251		10.9683		18.4524		17.9268		24.8979		25.3907
21.68	0.321075		0.406198		0.802887		0.932384		1.99368		2.03799		3.73416		3.65846		6.99512		6.52333		11.9462		10.9947		18.4817		17.9579		24.9077		25.4123
21.78	0.328888		0.407568		0.808746		0.935079		2.00345		2.0432		3.7619		3.66822		7.02286		6.54043		11.9681		11.021		18.511		17.9887		24.9252		25.4337
21.88	0.323029		0.408938		0.820465		0.937772		2.00345		2.04841		3.76385		3.67797		7.04434		6.55749		12.0052		11.0473		18.5325		18.0194		24.9448		25.4549
21.98	0.330445		0.410306		0.828278		0.940462		2.01321		2.05362		3.7912		3.6877		7.06192		6.57452		12.0286		11.0734		18.5696		18.05		24.9662		25.4758
22.08	0.344513		0.411673		0.839996		0.94315		2.02298		2.05881		3.81268		3.69742		7.09512		6.59151		12.0579		11.0995		18.6106		18.0803		24.9955		25.4965
22.18	0.34256		0.413039		0.839996		0.945835		2.02689		2.06401		3.82245		3.70713		7.10489		6.60848		12.0872		11.1254		18.634		18.1105		25.0073		25.517
22.28	0.34256		0.414403		0.849762		0.948517		2.0347		2.06919		3.83417		3.71682		7.12442		6.6254		12.1087		11.1513		18.6516		18.1405		25.0151		25.5373
22.38	0.34256		0.415767		0.849762		0.951197		2.0347		2.07437		3.85175		3.7265		7.15176		6.64229		12.138		11.1771		18.679		18.1703		25.0424		25.5574
22.48	0.34256		0.417129		0.859528		0.953874		2.04446		2.07955		3.86502		3.73616		7.17676		6.65915		12.1849		11.2029		18.7118		18.2		25.0561		25.5772
22.58	0.354278		0.418489		0.872802		0.956548		2.05814		2.08471		3.8869		3.74581		7.19864		6.67597		12.1985		11.2285		18.7375		18.2295		25.0893		25.5969
22.68	0.352722		0.419849		0.863831		0.95922		2.06439		2.08988		3.89511		3.75545		7.21661		6.69275		12.2278		11.2541		18.7731		18.2588		25.0975		25.6163
22.78	0.360138		0.421207		0.881012		0.961889		2.07181		2.09503		3.92206		3.76507		7.24356		6.70951		12.2478		11.2795		18.8		18.288		25.1225		25.6355
22.88	0.362091		0.422564		0.882965		0.964556		2.07571		2.10018		3.93378		3.77468		7.25723		6.72622		12.2845		11.3049		18.8333		18.317		25.1459		25.6546
22.98	0.354279		0.42392		0.892731		0.96722		2.08313		2.10533		3.9455		3.78427		7.26895		6.74291		12.2982		11.3302		18.845		18.3458		25.1577		25.6734
23.08	0.363647		0.425275		0.894684		0.969881		2.0972		2.11047		3.96503		3.79385		7.28653		6.75955		12.329		11.3555		18.8723		18.3745		25.1772		25.692
23.18	0.371857		0.426628		0.910309		0.97254		2.11282		2.1156		3.97479		3.80342		7.31387		6.77617		12.3607		11.3806		18.9114		18.403		25.2065		25.7104
23.28	0.37381		0.42798		0.912262		0.975196		2.11478		2.12073		3.99393		3.81297		7.33536		6.79275		12.3782		11.4057		18.9426		18.4313		25.2178		25.7287
23.38	0.37381		0.429331		0.922028		0.977849		2.11478		2.12585		3.99823		3.82251		7.34512		6.8093		12.4095		11.4306		18.9719		18.4595		25.2299		25.7467
23.48	0.373811		0.430681		0.914216		0.9805		2.1265		2.13096		4.00604		3.83203		7.3588		6.82581		12.431		11.4555		18.9856		18.4875		25.2475		25.7646
23.58	0.391387		0.432029		0.939605		0.983148		2.13626		2.13607		4.02557		3.84154		7.40527		6.84229		12.4583		11.4803		19.0305		18.5153		25.2768		25.7822
23.68	0.393341		0.433377		0.933746		0.985793		2.14603		2.14118		4.03534		3.85104		7.40958		6.85873		12.4896		11.5051		19.054		18.543		25.2866		25.7997
23.78	0.393341		0.434723		0.931793		0.988436		2.15579		2.14627		4.0451		3.86053		7.4252		6.87514		12.5208		11.5297		19.0735		18.5706		25.2983		25.817
23.88	0.391785		0.436068		0.940002		0.991077		2.15424		2.15137		4.04745		3.87		7.43732		6.89152		12.556		11.5543		19.1028		18.5979		25.3163		25.8341
23.98	0.391388		0.437411		0.939606		0.993714		2.1636		2.15645		4.07245		3.87945		7.46426		6.90786		12.57		11.5788		19.1399		18.6252		25.3432		25.851
24.08	0.392945		0.438753		0.941163		0.996349		2.16516		2.16153		4.08417		3.88889		7.47794		6.92417		12.597		11.6032		19.1536		18.6522		25.3569		25.8678
24.18	0.393341		0.440095		0.933746		0.998982		2.15775		2.16661		4.09393		3.89832		7.49551		6.94045		12.6087		11.6275		19.1829		18.6791		25.3764		25.8844
24.28	0.401154		0.441435		0.949371		1.00161		2.17337		2.17168		4.12128		3.90774		7.51505		6.95669		12.6282		11.6518		19.2024		18.7059		25.3959		25.9008
24.38	0.403107		0.442773		0.951324		1.00424		2.17728		2.17674		4.11542		3.91714		7.53653		6.9729		12.6575		11.6759		19.2239		18.7325		25.4155		25.917
24.48	0.403107		0.444111		0.943513		1.00686		2.17532		2.1818		4.13495		3.92653		7.5463		6.98908		12.6771		11.7		19.2454		18.7589		25.4252		25.933
24.58	0.403107		0.445447		0.959137		1.00949		2.17532		2.18685		4.14276		3.9359		7.57364		7.00522		12.6985		11.724		19.2708		18.7852		25.4448		25.9489
24.68	0.403107		0.446782		0.972809		1.01211		2.17728		2.1919		4.15604		3.94527		7.57755		7.02133		12.7161		11.748		19.2942		18.8114		25.458		25.9646
24.78	0.410919		0.448116		0.972809		1.01472		2.18314		2.19694		4.1662		3.95461		7.60294		7.03741		12.7396		11.7718		19.3137		18.8374		25.476		25.9802
24.88	0.422638		0.449449		0.982574		1.01734		2.19681		2.20197		4.18573		3.96395		7.62833		7.05345		12.7747		11.7956		19.3528		18.8632		25.4995		25.9956
24.98	0.422639		0.45078		0.982575		1.01995		2.18704		2.207		4.18768		3.97327		7.64591		7.06946		12.8001		11.8193		19.3743		18.889		25.5248		26.0108
25.08	0.41327		0.45211		0.973206		1.02256		2.1933		2.21202		4.18417		3.98258		7.65607		7.08544		12.8177		11.8429		19.402		18.9145		25.5272		26.0258
25.18	0.430054		0.453439		0.980621		1.02517		2.20267		2.21704		4.21112		3.99187		7.68262		7.10138		12.8279		11.8665		19.4407		18.9399		25.5522		26.0408
25.28	0.424591		0.454767		0.990387		1.02777		2.21439		2.22205		4.22284		4.00115		7.69669		7.1173		12.8548		11.8899		19.4622		18.9652		25.5561		26.0555
25.38	0.422638		0.456094		0.991943		1.03037		2.21439		2.22706		4.22479		4.01042		7.71622		7.13317		12.8876		11.9133		19.4641		18.9903		25.5659		26.0701
25.48	0.422639		0.457419		0.984528		1.03297		2.21634		2.23206		4.23456		4.01967		7.72794		7.14902		12.9095		11.9366		19.4915		19.0153		25.5678		26.0845
25.58	0.422639		0.458743		0.992341		1.03557		2.21439		2.23705		4.24432		4.02891		7.73575		7.16484		12.9271		11.9599		19.4934		19.0401		25.5854		26.0988
25.68	0.414825		0.460066		0.984528		1.03816		2.20657		2.24204		4.24628		4.03814		7.74747		7.18062		12.9388		11.983		19.5032		19.0648		25.5952		26.1129
25.78	0.420685		0.461388		0.990387		1.04075		2.21439		2.24702		4.2619		4.04735		7.77481		7.19637		12.9505		12.0061		19.5305		19.0894		25.6241		26.1269
25.88	0.424591		0.462709		1.00211		1.04334		2.2261		2.252		4.28494		4.05655		7.78848		7.21208		12.9857		12.0291		19.554		19.1138		25.6381		26.1407
25.98	0.440216		0.464028		1.00211		1.04593		2.23196		2.25697		4.2951		4.06574		7.81387		7.22777		13.0169		12.052		19.5813		19.1381		25.6577		26.1544
26.08	0.44217		0.465346		1.01187		1.04851		2.22611		2.26194		4.29706		4.07491		7.82755		7.24342		13.0384		12.0749		19.593		19.1622		25.6674		26.168
26.18	0.442169		0.466663		1.00406		1.05109		2.2261		2.2669		4.30487		4.08408		7.84512		7.25904		13.0579		12.0977		19.6141		19.1862		25.6772		26.1814
26.28	0.4328		0.467979		1.00055		1.05367		2.22415		2.27185		4.31308		4.09322		7.84552		7.27463		13.0696		12.1204		19.6247		19.2101		25.6854		26.1946
26.38	0.449585		0.469293		1.00992		1.05625		2.2515		2.2768		4.34198		4.10236		7.88223		7.29019		13.0857		12.143		19.6516		19.2338		25.7045		26.2077
26.48	0.451935		0.470607		1.01187		1.05882		2.24564		2.28175		4.34393		4.11148		7.90372		7.30571		13.1165		12.1656		19.6614		19.2574		25.7143		26.2207
26.58	0.451936		0.471919		1.00992		1.06139		2.25345		2.28668		4.34589		4.12059		7.90567		7.3212		13.136		12.1881		19.6848		19.2808		25.7241		26.2336
26.68	0.444122		0.47323		1.01968		1.06396		2.25345		2.29162		4.3537		4.12968		7.91504		7.33666		13.1575		12.2105		19.6848		19.3041		25.728		26.2463
26.78	0.442169		0.47454		1.01187		1.06653		2.2554		2.29654		4.35565		4.13876		7.92715		7.35209		13.1653		12.2328		19.6946		19.3273		25.7436		26.2588
26.88	0.442169		0.475848		1.02124		1.06909		2.26517		2.30147		4.37323		4.14783		7.93692		7.36749		13.1864		12.2551		19.7043		19.3504		25.7553		26.2713
26.98	0.451935		0.477156		1.02359		1.07165		2.27493		2.30638		4.39276		4.15689		7.94864		7.38285		13.1907		12.2773		19.7239		19.3733		25.7768		26.2836
27.08	0.451936		0.478462		1.02164		1.07421		2.27689		2.31129		4.40408		4.16593		7.96622		7.39819		13.22		12.2994		19.7434		19.3961		25.7768		26.2958
27.18	0.460144		0.479767		1.02008		1.07676		2.28314		2.31619		4.40683		4.17496		7.97443		7.41349		13.2376		12.3215		19.7438		19.4187		25.7655		26.3078
27.28	0.469116		0.481071		1.02945		1.07932		2.28275		2.32109		4.41229		4.18397		7.99356		7.42876		13.2556		12.3434		19.761		19.4413		25.7823		26.3197
27.38	0.46756		0.482374		1.02554		1.08187		2.29642		2.32599		4.42792		4.19298		8.00723		7.444		13.2767		12.3653		19.7864		19.4637		25.808		26.3315
27.48	0.463654		0.483675		1.02164		1.08442		2.28665		2.33087		4.42792		4.20197		8.00919		7.45921		13.3001		12.3872		19.7922		19.486		25.8178		26.3432
27.58	0.455842		0.484976		1.02554		1.08696		2.28665		2.33576		4.43573		4.21094		8.017		7.47438		13.3001		12.4089		19.8137		19.5081		25.81		26.3547
27.68	0.453888		0.486275		1.01578		1.08951		2.28625		2.34063		4.43768		4.21991		8.02872		7.48953		13.3275		12.4306		19.8254		19.5301		25.8276		26.3662
27.78	0.4617		0.487573		1.01382		1.09205		2.29642		2.3455		4.45331		4.22886		8.03653		7.50464		13.3489		12.4522		19.843		19.552		25.8452		26.3775
27.88	0.473419		0.488869		1.02359		1.09458		2.31595		2.35037		4.46698		4.2378		8.05801		7.51973		13.3587		12.4738		19.8723		19.5738		25.8588		26.3886
27.98	0.464052		0.490165		1.02399		1.09712		2.29877		2.35523		4.46543		4.24672		8.05646		7.53478		13.388		12.4953		19.8669		19.5954		25.8495		26.3997
28.08	0.461701		0.491459		1.01383		1.09965		2.29642		2.36008		4.46698		4.25563		8.05606		7.5498		13.3904		12.5167		19.8821		19.6169		25.8647		26.4107
28.18	0.4617		0.492753		1.01968		1.10218		2.30228		2.36493		4.4826		4.26454		8.06583		7.56479		13.388		12.538		19.9016		19.6383		25.8842		26.4215
28.28	0.463654		0.494045		1.02359		1.10471		2.3179		2.36978		4.48846		4.27342		8.07755		7.57975		13.4153		12.5593		19.9153		19.6596		25.8979		26.4322
28.38	0.453888		0.495336		1.02164		1.10724		2.30814		2.37461		4.47675		4.2823		8.08731		7.59468		13.4403		12.5805		19.9211		19.6808		25.8979		26.4428
28.48	0.463654		0.496625		1.02359		1.10976		2.30814		2.37945		4.48456		4.29116		8.09668		7.60958		13.4407		12.6016		19.925		19.7018		25.9073		26.4533
28.58	0.465607		0.497914		1.03296		1.11228		2.31595		2.38427		4.50409		4.3		8.12637		7.62445		13.4583		12.6226		19.9446		19.7227		25.9194		26.4637
28.68	0.46521		0.499201		1.02554		1.1148		2.31595		2.38909		4.51541		4.30884		8.12833		7.63929		13.4876		12.6436		19.9543		19.7435		25.9291		26.474
28.78	0.465607		0.500488		1.0314		1.11732		2.32571		2.39391		4.53339		4.31766		8.1459		7.65409		13.4915		12.6645		19.9715		19.7642		25.9448		26.4841
28.88	0.475372		0.501773		1.03531		1.11983		2.33548		2.39872		4.54706		4.32647		8.15958		7.66887		13.5169		12.6854		20.0129		19.7847		25.9604		26.4942
28.98	0.483185		0.503056		1.04117		1.12234		2.34525		2.40352		4.56268		4.33527		8.17715		7.68361		13.5384		12.7062		20.0129		19.8052		25.976		26.5041
29.08	0.47577		0.504339		1.04157		1.12485		2.34369		2.40832		4.5748		4.34406		8.18536		7.69833		13.5482		12.7269		20.0329		19.8255		25.9881		26.514
29.18	0.483185		0.505621		1.05289		1.12735		2.34525		2.41312		4.57635		4.35283		8.2045		7.71302		13.5661		12.7475		20.054		19.8457		26.0053		26.5237
29.28	0.475372		0.506901		1.04312		1.12986		2.33704		2.41791		4.57635		4.36159		8.19864		7.72767		13.597		12.7681		20.054		19.8658		26.0073		26.5333
29.38	0.475372		0.50818		1.05093		1.13236		2.3472		2.42269		4.59393		4.37033		8.22598		7.7423		13.5911		12.7886		20.0735		19.8858		26.017		26.5429
29.48	0.465607		0.509458		1.05093		1.13486		2.34525		2.42747		4.59589		4.37907		8.22794		7.75689		13.6068		12.8091		20.093		19.9056		26.0268		26.5523
29.58	0.463654		0.510735		1.05289		1.13735		2.35501		2.43224		4.6037		4.38779		8.22794		7.77145		13.6087		12.8295		20.1028		19.9254		26.0366		26.5617
29.68	0.463654		0.512011		1.05093		1.13985		2.36478		2.43701		4.61346		4.3965		8.23575		7.78599		13.6263		12.8498		20.1145		19.945		26.0483		26.5709
29.78	0.473419		0.513286		1.0607		1.14234		2.37454		2.44177		4.633		4.40519		8.27286		7.8005		13.6282		12.87		20.1497		19.9646		26.0737		26.58
29.88	0.491394		0.514559		1.07086		1.14483		2.39252		2.44652		4.65253		4.41388		8.29279		7.81497		13.6649		12.8902		20.1618		19.984		26.0858		26.5891
29.98	0.490998		0.515831		1.07788		1.14731		2.4097		2.45127		4.66425		4.42255		8.31152		7.82942		13.6794		12.9103		20.177		20.0033		26.0932		26.598
30.08	0.483185		0.517102		1.07242		1.1498		2.40384		2.45602		4.67401		4.43121		8.32364		7.84383		13.6966		12.9303		20.2004		20.0225		26.0952		26.6069
30.18	0.482788		0.518372		1.07047		1.15228		2.4136		2.46076		4.68378		4.43985		8.33536		7.85822		13.6985		12.9503		20.2024		20.0415		26.103		26.6156
30.28	0.483185		0.519641		1.07828		1.15476		2.42337		2.46549		4.69354		4.44849		8.34512		7.87258		13.7064		12.9702		20.2196		20.0605		26.1147		26.6243
30.38	0.494904		0.520909		1.0939		1.15723		2.43509		2.47022		4.71503		4.45711		8.37637		7.8869		13.7259		12.9901		20.2434		20.0794		26.1284		26.6329
30.48	0.504669		0.522175		1.10172		1.15971		2.44681		2.47494		4.72675		4.46572		8.3959		7.9012		13.7513		13.0099		20.2649		20.0981		26.1381		26.6413
30.58	0.496857		0.52344		1.0939		1.16218		2.45462		2.47966		4.74432		4.47431		8.40567		7.91547		13.7689		13.0296		20.2727		20.1168		26.1475		26.6497
30.68	0.494904		0.524705		1.09195		1.16465		2.44681		2.48438		4.75604		4.4829		8.41739		7.92971		13.7884		13.0493		20.2747		20.1353		26.1596		26.658
30.78	0.496857		0.525968		1.10172		1.16712		2.45618		2.48908		4.76776		4.49147		8.43692		7.94392		13.8001		13.0688		20.2942		20.1538		26.1772		26.6663
30.88	0.503113		0.52723		1.09235		1.16958		2.45697		2.49379		4.77402		4.50003		8.44513		7.9581		13.8275		13.0884		20.2946		20.1721		26.1776		26.6744
30.98	0.494904		0.52849		1.08218		1.17204		2.46439		2.49848		4.77362		4.50858		8.45645		7.97225		13.8396		13.1078		20.3118		20.1903		26.1889		26.6824
31.08	0.510528		0.52975		1.09976		1.1745		2.47415		2.50317		4.79315		4.51711		8.4834		7.98637		13.8489		13.1272		20.3313		20.2084		26.2045		26.6904
31.18	0.512482		0.531008		1.09976		1.17696		2.48392		2.50786		4.80447		4.52563		8.49551		8.00047		13.8841		13.1466		20.3411		20.2265		26.2084		26.6983
31.28	0.514435		0.532266		1.10953		1.17941		2.48587		2.51254		4.8244		4.53414		8.50723		8.01453		13.8978		13.1658		20.3528		20.2444		26.2182		26.7061
31.38	0.512482		0.533522		1.10172		1.18187		2.49368		2.51722		4.82635		4.54264		8.52676		8.02857		13.9075		13.185		20.3606		20.2622		26.226		26.7138
31.48	0.50467		0.534777		1.10132		1.18432		2.49368		2.52188		4.8244		4.55113		8.53653		8.04257		13.9368		13.2042		20.3645		20.2799		26.228		26.7214
31.58	0.514038		0.536031		1.11148		1.18676		2.50735		2.52655		4.84393		4.5596		8.55606		8.05655		13.9485		13.2233		20.384		20.2975		26.2377		26.7289
31.68	0.506622		0.537284		1.11148		1.18921		2.5054		2.53121		4.83612		4.56806		8.57559		8.0705		13.9759		13.2423		20.3918		20.315		26.2377		26.7364
31.78	0.514435		0.538535		1.11343		1.19165		2.51712		2.53586		4.8537		4.57651		8.59708		8.08442		13.9896		13.2613		20.4036		20.3324		26.2553		26.7438
31.88	0.512878		0.539786		1.11969		1.19409		2.52338		2.54051		4.85214		4.58494		8.60333		8.09831		14.0185		13.2802		20.402		20.3497		26.2577		26.7511
31.98	0.512482		0.541035		1.11929		1.19653		2.53275		2.54516		4.86346		4.59337		8.62051		8.11218		14.0388		13.299		20.4188		20.3669		26.2651		26.7583
32.08	0.512482		0.542283		1.11929		1.19896		2.5347		2.54979		4.87323		4.60178		8.63614		8.12601		14.0462		13.3178		20.4231		20.3841		26.267		26.7655
32.18	0.512482		0.54353		1.11929		1.2014		2.53275		2.55443		4.883		4.61018		8.64551		8.13982		14.0677		13.3365		20.4329		20.4011		26.2748		26.7726
32.28	0.514435		0.544776		1.12906		1.20383		2.54446		2.55905		4.89276		4.61857		8.65762		8.1536		14.0794		13.3551		20.4446		20.418		26.3041		26.7796
32.38	0.520294		0.546021		1.12906		1.20625		2.54251		2.56368		4.90253		4.62694		8.67325		8.16735		14.0989		13.3737		20.4602		20.4348		26.3041		26.7865
32.48	0.522248		0.547265		1.12906		1.20868		2.54407		2.56829		4.91385		4.63531		8.68497		8.18107		14.1263		13.3922		20.4739		20.4515		26.3139		26.7934
32.58	0.533966		0.548507		1.14078		1.2111		2.55814		2.57291		4.92596		4.64366		8.69864		8.19476		14.1478		13.4107		20.5032		20.4682		26.3276		26.8002
32.68	0.533966		0.549749		1.14078		1.21352		2.564		2.57751		4.93573		4.652		8.71426		8.20843		14.1712		13.4291		20.5129		20.4847		26.3373		26.8069
32.78	0.543732		0.550989		1.15991		1.21594		2.58548		2.58211		4.95526		4.66033		8.7377		8.22206		14.1966		13.4475		20.5247		20.5011		26.3491		26.8135
32.88	0.555054		0.552228		1.16226		1.21836		2.58939		2.58671		4.95721		4.66864		8.73965		8.23567		14.22		13.4657		20.5364		20.5175		26.3569		26.8201
32.98	0.555451		0.553466		1.17007		1.22077		2.59525		2.5913		4.97479		4.67694		8.76505		8.24925		14.2318		13.484		20.552		20.5337		26.3569		26.8266
33.08	0.546082		0.554703		1.17047		1.22318		2.5976		2.59589		4.97714		4.68524		8.78302		8.26281		14.2571		13.5021		20.5719		20.5499		26.3573		26.833
33.18	0.551544		0.555939		1.17007		1.22559		2.60306		2.60047		4.99237		4.69352		8.79434		8.27633		14.2693		13.5202		20.5813		20.566		26.3647		26.8394
33.28	0.545685		0.557173		1.18375		1.228		2.62454		2.60504		5.00409		4.70178		8.81387		8.28983		14.2864		13.5383		20.593		20.5819		26.3858		26.8457
33.38	0.551544		0.558407		1.18961		1.23041		2.62454		2.60961		5.01385		4.71004		8.82364		8.3033		14.3099		13.5563		20.6204		20.5978		26.3862		26.8519
33.48	0.553498		0.559639		1.18375		1.23281		2.61673		2.61418		5.02362		4.71828		8.83692		8.31674		14.3255		13.5742		20.6243		20.6136		26.3881		26.8581
33.58	0.545686		0.56087		1.17398		1.23521		2.62454		2.61874		5.01581		4.72651		8.84903		8.33016		14.347		13.5921		20.634		20.6293		26.3959		26.8642
33.68	0.533966		0.562101		1.17203		1.2376		2.61673		2.62329		5.02362		4.73473		8.8588		8.34355		14.3489		13.6099		20.6614		20.6449		26.3881		26.8702
33.78	0.543732		0.56333		1.17007		1.24		2.63431		2.62784		5.03534		4.74294		8.87637		8.3569		14.3587		13.6276		20.6731		20.6605		26.3998		26.8762
33.88	0.553497		0.564558		1.16226		1.24239		2.63586		2.63238		5.03534		4.75114		8.88614		8.37024		14.3763		13.6453		20.675		20.6759		26.3998		26.8821
33.98	0.543732		0.565784		1.16187		1.24478		2.64603		2.63692		5.04666		4.75932		8.90567		8.38354		14.3782		13.663		20.6942		20.6912		26.4077		26.888
34.08	0.553497		0.56701		1.18375		1.24717		2.6636		2.64146		5.06659		4.76749		8.92715		8.39682		14.39		13.6806		20.7141		20.7065		26.4174		26.8938
34.18	0.553497		0.568235		1.18219		1.24955		2.66595		2.64599		5.0748		4.77566		8.93536		8.41007		14.4075		13.6981		20.7243		20.7217		26.4178		26.8995
34.28	0.56131		0.569458		1.18961		1.25194		2.68118		2.65051		5.08221		4.7838		8.96231		8.42329		14.4173		13.7155		20.7493		20.7368		26.4233		26.9052
34.38	0.571075		0.570681		1.19156		1.25432		2.69095		2.65503		5.08612		4.79194		8.97403		8.43649		14.4271		13.733		20.761		20.7518		26.435		26.9108
34.48	0.573029		0.571902		1.18375		1.2567		2.69486		2.65954		5.09393		4.80007		8.9838		8.44966		14.4368		13.7503		20.7825		20.7667		26.4448		26.9163
34.58	0.563264		0.573122		1.18179		1.25907		2.6929		2.66405		5.1037		4.80818		8.99356		8.4628		14.4485		13.7676		20.7844		20.7815		26.4467		26.9218
34.68	0.563263		0.574341		1.17398		1.26145		2.70462		2.66855		5.10565		4.81628		9.00723		8.47591		14.4505		13.7848		20.7922		20.7962		26.4545		26.9272
34.78	0.573029		0.575559		1.18179		1.26382		2.71634		2.67305		5.12323		4.82437		9.00723		8.489		14.4681		13.802		20.8137		20.8109		26.4565		26.9326
34.88	0.580841		0.576776		1.18961		1.26619		2.71439		2.67754		5.13104		4.83245		9.02441		8.50206		14.4798		13.8191		20.8293		20.8255		26.4643		26.9379
34.98	0.584351		0.577991		1.20133		1.26855		2.71439		2.68203		5.13495		4.84052		9.03653		8.51509		14.4954		13.8362		20.845		20.84		26.476		26.9432
35.08	0.594513		0.579206		1.20328		1.27092		2.73392		2.68651		5.14276		4.84857		9.05801		8.5281		14.5091		13.8532		20.8547		20.8544		26.4877		26.9484
35.18	0.602325		0.58042		1.20914		1.27328		2.74329		2.69099		5.15057		4.85662		9.07364		8.54108		14.5189		13.8702		20.8801		20.8687		26.4955		26.9535
35.28	0.614044		0.581632		1.19351		1.27564		2.74564		2.69546		5.1658		4.86465		9.06778		8.55403		14.5364		13.8871		20.884		20.8829		26.5053		26.9586
35.38	0.604279		0.582843		1.19312		1.278		2.7554		2.69993		5.16815		4.87267		9.08536		8.56696		14.5403		13.9039		20.8938		20.8971		26.5073		26.9636
35.48	0.621856		0.584053		1.20328		1.28035		2.77298		2.70439		5.17596		4.88068		9.10684		8.57986		14.5482		13.9207		20.9192		20.9112		26.5151		26.9686
35.58	0.622254		0.585263		1.20172		1.2827		2.77533		2.70885		5.18417		4.88867		9.10724		8.59273		14.5755		13.9375		20.9333		20.9252		26.5248		26.9736
35.68	0.621857		0.586471		1.21109		1.28506		2.77298		2.7133		5.19354		4.89666		9.12442		8.60558		14.5779		13.9541		20.9329		20.9391		26.5268		26.9785
35.78	0.614044		0.587678		1.20132		1.2874		2.78275		2.71775		5.1955		4.90463		9.13419		8.6184		14.5853		13.9708		20.9407		20.953		26.5248		26.9833
35.88	0.619904		0.588883		1.20132		1.28975		2.79056		2.72219		5.20135		4.9126		9.14395		8.6312		14.595		13.9873		20.9504		20.9667		26.5346		26.9881
35.98	0.623414		0.590088		1.20133		1.29209		2.79251		2.72662		5.21307		4.92055		9.14395		8.64397		14.6126		14.0039		20.9524		20.9804		26.5463		26.9928
36.08	0.62381		0.591292		1.20914		1.29443		2.80228		2.73106		5.22284		4.92849		9.15372		8.65671		14.6165		14.0203		20.968		20.994		26.5463		26.9975
36.18	0.615997		0.592494		1.215		1.29677		2.80774		2.73548		5.22675		4.93642		9.16739		8.66943		14.6263		14.0367		20.9856		21.0075		26.5522		27.0021
36.28	0.606232		0.593696		1.21304		1.29911		2.81595		2.7399		5.22675		4.94433		9.16739		8.68211		14.6415		14.0531		20.9832		21.021		26.558		27.0067
36.38	0.612091		0.594896		1.21304		1.30144		2.81595		2.74432		5.2326		4.95224		9.18652		8.69478		14.6497		14.0694		20.9954		21.0344		26.5756		27.0112
36.48	0.614045		0.596095		1.21304		1.30378		2.82767		2.74873		5.23846		4.96013		9.19083		8.70742		14.6673		14.0856		21.0071		21.0477		26.5873		27.0157
36.58	0.621857		0.597293		1.21069		1.30611		2.83548		2.75314		5.25409		4.96801		9.20645		8.72003		14.681		14.1018		21.0227		21.0609		26.5952		27.0201
36.68	0.604675		0.59849		1.20367		1.30843		2.82806		2.75754		5.26425		4.97589		9.2088		8.73261		14.6966		14.118		21.0251		21.074		26.6053		27.0245
36.78	0.619904		0.599686		1.2189		1.31076		2.85306		2.76194		5.29276		4.98375		9.24356		8.74517		14.6989		14.1341		21.05		21.0871		26.6241		27.0289
36.88	0.614044		0.600881		1.21304		1.31308		2.85501		2.76633		5.29706		4.99159		9.24747		8.75771		14.7259		14.1501		21.054		21.1001		26.6284		27.0332
36.98	0.619904		0.602075		1.23062		1.3154		2.86282		2.77072		5.31268		4.99943		9.27481		8.77022		14.7376		14.1661		21.0696		21.113		26.644		27.0374
37.08	0.62381		0.603268		1.23453		1.31772		2.88431		2.7751		5.31659		5.00726		9.28848		8.7827		14.7552		14.182		21.093		21.1259		26.6596		27.0416
37.18	0.621857		0.60446		1.23257		1.32004		2.88586		2.77947		5.3244		5.01507		9.2963		8.79516		14.7689		14.1979		21.095		21.1387		26.6577		27.0458
37.28	0.604279		0.60565		1.22476		1.32235		2.88821		2.78384		5.3244		5.02287		9.29825		8.80759		14.7689		14.2137		21.1028		21.1514		26.6596		27.0499
37.38	0.603882		0.60684		1.22281		1.32466		2.88626		2.78821		5.32635		5.03067		9.30606		8.81999		14.7767		14.2295		21.1047		21.164		26.6674		27.054
37.48	0.606232		0.608028		1.23257		1.32697		2.89603		2.79257		5.34589		5.03845		9.31778		8.83237		14.7786		14.2452		21.1145		21.1766		26.6772		27.058
37.58	0.602724		0.609215		1.23297		1.32928		2.87885		2.79693		5.32871		5.04622		9.31623		8.84473		14.7978		14.2609		21.1129		21.189		26.6698		27.062
37.68	0.610138		0.610402		1.23062		1.33158		2.88235		2.80128		5.3244		5.05398		9.33145		8.85706		14.7927		14.2765		21.1204		21.2015		26.6733		27.0659
37.78	0.621857		0.611587		1.24039		1.33388		2.89603		2.80563		5.34393		5.06172		9.34708		8.86936		14.806		14.2921		21.1301		21.2138		26.685		27.0698
37.88	0.621857		0.612771		1.23257		1.33618		2.88626		2.80997		5.34393		5.06946		9.35489		8.88164		14.8275		14.3076		21.1321		21.2261		26.6948		27.0737
37.98	0.621857		0.613954		1.23218		1.33848		2.8765		2.81431		5.3537		5.07718		9.34708		8.8939		14.8294		14.3231		21.134		21.2383		26.6948		27.0775
38.08	0.631622		0.615136		1.25015		1.34078		2.90189		2.81864		5.36346		5.0849		9.37402		8.90612		14.8372		14.3385		21.1707		21.2504		26.7143		27.0813
38.18	0.614044		0.616317		1.24429		1.34307		2.88821		2.82297		5.36697		5.0926		9.37833		8.91833		14.8568		14.3539		21.1672		21.2625		26.708		27.085
38.28	0.612091		0.617496		1.24234		1.34536		2.89212		2.82729		5.36542		5.10029		9.38614		8.93051		14.8587		14.3692		21.1731		21.2745		26.7143		27.0888
38.38	0.604279		0.618675		1.24234		1.34765		2.90384		2.8316		5.37518		5.10797		9.38614		8.94266		14.8665		14.3844		21.1848		21.2864		26.726		27.0924
38.48	0.613647		0.619853		1.24429		1.34994		2.90579		2.83592		5.37714		5.11564		9.40567		8.95479		14.8763		14.3997		21.1946		21.2983		26.728		27.096
38.58	0.604279		0.621029		1.25211		1.35222		2.91361		2.84022		5.38495		5.1233		9.42325		8.96689		14.89		14.4148		21.2024		21.31		26.7358		27.0996
38.68	0.614044		0.622205		1.25211		1.3545		2.92337		2.84453		5.40253		5.13094		9.43497		8.97897		14.8978		14.4299		21.22		21.3218		26.7455		27.1032
38.78	0.622253		0.623379		1.26031		1.35678		2.92377		2.84882		5.41464		5.13858		9.45294		8.99102		14.9271		14.445		21.234		21.3334		26.7635		27.1067
38.88	0.614044		0.624553		1.25211		1.35906		2.93314		2.85312		5.41229		5.1462		9.46231		9.00305		14.9353		14.46		21.2434		21.345		26.7553		27.1102
38.98	0.614044		0.625725		1.26187		1.36133		2.93704		2.8574		5.42401		5.15382		9.4873		9.01506		14.9462		14.475		21.2551		21.3565		26.7651		27.1136
39.08	0.614044		0.626896		1.26968		1.36361		2.94485		2.86169		5.44159		5.16142		9.49551		9.02704		14.9603		14.4899		21.261		21.368		26.7846		27.117
39.18	0.615997		0.628066		1.27515		1.36588		2.939		2.86596		5.44745		5.16901		9.50919		9.03899		14.9661		14.5048		21.2668		21.3794		26.7885		27.1204
39.28	0.615997		0.629235		1.27554		1.36815		2.95618		2.87024		5.45331		5.17659		9.51895		9.05092		14.972		14.5196		21.2825		21.3907		26.7983		27.1237
39.38	0.612091		0.630403		1.2814		1.37041		2.95657		2.87451		5.45331		5.18416		9.54239		9.06283		14.9876		14.5344		21.2922		21.402		26.8057		27.127
39.48	0.606232		0.63157		1.28336		1.37268		2.94876		2.87877		5.45486		5.19172		9.55606		9.07471		15.0071		14.5491		21.302		21.4132		26.8178		27.1302
39.58	0.614044		0.632736		1.29312		1.37494		2.94876		2.88303		5.46893		5.19927		9.57559		9.08657		15.0189		14.5638		21.3157		21.4243		26.8198		27.1335
39.68	0.604675		0.633901		1.28375		1.3772		2.9472		2.88728		5.46542		5.20681		9.57404		9.0984		15.0384		14.5784		21.3141		21.4354		26.826		27.1367
39.78	0.612091		0.635065		1.29117		1.37946		2.95462		2.89153		5.47675		5.21434		9.59473		9.11021		15.0388		14.593		21.3313		21.4464		26.8354		27.1398
39.88	0.612091		0.636228		1.30875		1.38171		2.96439		2.89577		5.4826		5.22185		9.60489		9.12199		15.0657		14.6075		21.3411		21.4573		26.8452		27.1429
39.98	0.621857		0.637389		1.31265		1.38396		2.9761		2.90001		5.49628		5.22935		9.62637		9.13375		15.0755		14.622		21.3528		21.4682		26.8549		27.146
40.08	0.614045		0.63855		1.3107		1.38621		2.97415		2.90425		5.49432		5.23685		9.63614		9.14549		15.095		14.6364		21.3528		21.479		26.8647		27.1491
40.18	0.612091		0.63971		1.3107		1.38846		2.97415		2.90848		5.50409		5.24433		9.6459		9.1572		15.0989		14.6508		21.3606		21.4898		26.8647		27.1521
40.28	0.604279		0.640868		1.3107		1.39071		2.98392		2.9127		5.50409		5.2518		9.65567		9.16889		15.1146		14.6652		21.3704		21.5005		26.8647		27.1551
40.38	0.602325		0.642026		1.31851		1.39295		2.98392		2.91692		5.51385		5.25927		9.66348		9.18055		15.1185		14.6795		21.3918		21.5111		26.8745		27.1581
40.48	0.602325		0.643182		1.32983		1.39519		3.0015		2.92114		5.52167		5.26672		9.68497		9.19219		15.1357		14.6937		21.4016		21.5217		26.8745		27.161
40.58	0.603882		0.644337		1.32437		1.39743		2.99564		2.92535		5.52557		5.27416		9.69473		9.2038		15.1575		14.7079		21.4036		21.5322		26.8842		27.1639
40.68	0.604279		0.645492		1.33023		1.39967		3.00345		2.92955		5.53143		5.28159		9.70255		9.2154		15.1575		14.7221		21.4207		21.5427		26.8936		27.1668
40.78	0.594513		0.646645		1.33218		1.40191		3.00345		2.93375		5.53534		5.289		9.71817		9.22696		15.1751		14.7362		21.425		21.5531		26.8998		27.1696
40.88	0.596466		0.647797		1.33414		1.40414		3.01712		2.93795		5.53534		5.29641		9.72598		9.23851		15.179		14.7503		21.4348		21.5634		26.8998		27.1724
40.98	0.592957		0.648948		1.33063		1.40637		3.0058		2.94214		5.5416		5.30381		9.72638		9.25003		15.1966		14.7643		21.4411		21.5737		26.8963		27.1752
41.08	0.602325		0.650098		1.34781		1.4086		3.01321		2.94633		5.55096		5.31119		9.75137		9.26152		15.1989		14.7783		21.4602		21.5839		26.9135		27.1779
41.18	0.610138		0.651248		1.35953		1.41083		3.02103		2.95051		5.5705		5.31857		9.77246		9.273		15.2239		14.7922		21.4719		21.594		26.9252		27.1807
41.28	0.604279		0.652396		1.35953		1.41305		3.03275		2.95469		5.57401		5.32594		9.77676		9.28445		15.2435		14.8061		21.4739		21.6041		26.935		27.1834
41.38	0.590607		0.653543		1.35172		1.41527		3.02493		2.95886		5.56659		5.33329		9.77481		9.29587		15.2474		14.8199		21.4641		21.6142		26.9272		27.186
41.48	0.582795		0.654689		1.34976		1.41749		3.02493		2.96303		5.5744		5.34063		9.78458		9.30727		15.2376		14.8337		21.4719		21.6242		26.935		27.1887
41.58	0.600372		0.655833		1.36148		1.41971		3.04407		2.96719		5.59589		5.34797		9.80606		9.31865		15.2376		14.8474		21.4934		21.6341		26.9467		27.1913
41.68	0.614044		0.656977		1.36929		1.42192		3.04642		2.97135		5.6037		5.35529		9.81387		9.33001		15.2747		14.8611		21.5032		21.644		26.9643		27.1938
41.78	0.612091		0.65812		1.38257		1.42414		3.04837		2.9755		5.61542		5.3626		9.82755		9.34134		15.2943		14.8748		21.5227		21.6538		26.9682		27.1964
41.88	0.612091		0.659262		1.38492		1.42635		3.05618		2.97965		5.6076		5.3699		9.83536		9.35265		15.3099		14.8884		21.5247		21.6635		26.9662		27.1989
41.98	0.612091		0.660403		1.38297		1.42856		3.05618		2.98379		5.61542		5.37719		9.84317		9.36394		15.3001		14.902		21.5403		21.6733		26.976		27.2014
42.08	0.604279		0.661542		1.38297		1.43076		3.04837		2.98793		5.61542		5.38447		9.84903		9.3752		15.3173		14.9155		21.5344		21.6829		26.9682		27.2039
42.18	0.603882		0.662681		1.37515		1.43297		3.04837		2.99206		5.6076		5.39174		9.85684		9.38644		15.3216		14.929		21.5247		21.6925		26.9584		27.2063
42.28	0.602325		0.663819		1.39078		1.43517		3.05423		2.99619		5.61346		5.399		9.86661		9.39766		15.3294		14.9424		21.5422		21.702		26.9643		27.2088
42.38	0.614044		0.664955		1.39468		1.43737		3.05814		3.00032		5.63495		5.40625		9.88614		9.40885		15.3392		14.9558		21.5559		21.7115		26.9858		27.2112
42.48	0.606232		0.666091		1.39273		1.43957		3.07376		3.00444		5.63495		5.41349		9.8959		9.42002		15.3489		14.9691		21.554		21.7209		26.9858		27.2135
42.58	0.612091		0.667226		1.40054		1.44177		3.07571		3.00855		5.65253		5.42072		9.90567		9.43117		15.3665		14.9824		21.5715		21.7303		27.0049		27.2159
42.68	0.612488		0.668359		1.41071		1.44396		3.07416		3.01267		5.64511		5.42794		9.91544		9.44229		15.3782		14.9957		21.5661		21.7396		26.9979		27.2182
42.78	0.612091		0.669492		1.41031		1.44615		3.08353		3.01677		5.6619		5.43514		9.93301		9.45339		15.3864		15.0089		21.5793		21.7489		26.9955		27.2205
42.88	0.614044		0.670623		1.42007		1.44834		3.09329		3.02087		5.67401		5.44234		9.94864		9.46447		15.3978		15.0221		21.5833		21.7581		27.017		27.2228
42.98	0.619904		0.671753		1.42789		1.45053		3.10306		3.02497		5.68378		5.44953		9.9545		9.47553		15.4173		15.0352		21.5891		21.7673		27.017		27.225
43.08	0.631622		0.672883		1.4396		1.45271		3.12064		3.02906		5.70526		5.4567		9.97598		9.48656		15.4271		15.0483		21.6106		21.7764		27.0444		27.2272
43.18	0.631622		0.674011		1.43961		1.4549		3.11478		3.03315		5.70526		5.46387		9.97794		9.49757		15.4466		15.0613		21.6106		21.7855		27.0385		27.2294
43.28	0.629669		0.675139		1.43961		1.45708		3.13235		3.03723		5.70526		5.47102		9.98575		9.50856		15.4564		15.0743		21.6204		21.7945		27.0463		27.2316
43.38	0.641388		0.676265		1.45093		1.45926		3.14563		3.04131		5.72479		5.47817		10.0053		9.51952		15.4661		15.0873		21.6321		21.8034		27.0483		27.2338
43.48	0.641388		0.67739		1.45914		1.46143		3.14603		3.04538		5.74237		5.4853		10.015		9.53047		15.4759		15.1002		21.6512		21.8123		27.0463		27.2359
43.58	0.642945		0.678514		1.46109		1.46361		3.15579		3.04945		5.73651		5.49243		10.017		9.54139		15.4857		15.1131		21.6536		21.8212		27.0483		27.238
43.68	0.643341		0.679638		1.4689		1.46578		3.15579		3.05352		5.75214		5.49954		10.0326		9.55229		15.4876		15.1259		21.6536		21.83		27.0463		27.2401
43.78	0.633575		0.68076		1.47867		1.46795		3.15579		3.05758		5.7619		5.50664		10.0541		9.56316		15.5048		15.1387		21.6711		21.8387		27.0639		27.2421
43.88	0.643341		0.681881		1.47281		1.47012		3.16556		3.06163		5.76581		5.51374		10.0482		9.57401		15.5189		15.1514		21.6672		21.8474		27.058		27.2442
43.98	0.635529		0.683001		1.47086		1.47228		3.15775		3.06568		5.75604		5.52082		10.0482		9.58485		15.5208		15.1641		21.6633		21.8561		27.0659		27.2462
44.08	0.631622		0.684121		1.47086		1.47445		3.15579		3.06973		5.7619		5.52789		10.0639		9.59565		15.5208		15.1768		21.6731		21.8647		27.0659		27.2482
44.18	0.633575		0.685239		1.47086		1.47661		3.14798		3.07377		5.76581		5.53496		10.0678		9.60644		15.5267		15.1894		21.6829		21.8732		27.0659		27.2502
44.28	0.643341		0.686356		1.48843		1.47877		3.17337		3.07781		5.79276		5.54201		10.0854		9.61721		15.5482		15.202		21.6926		21.8817		27.0854		27.2521
44.38	0.641785		0.687472		1.48883		1.48092		3.16595		3.08184		5.78574		5.54905		10.0858		9.62795		15.5579		15.2145		21.7008		21.8902		27.0838		27.2541
44.48	0.649201		0.688587		1.48843		1.48308		3.17142		3.08586		5.80096		5.55608		10.0912		9.63867		15.5583		15.227		21.7102		21.8986		27.0834		27.256
44.58	0.651154		0.689701		1.4978		1.48523		3.19095		3.08989		5.8205		5.56311		10.1029		9.64937		15.5735		15.2395		21.718		21.907		27.0834		27.2579
44.68	0.651154		0.690814		1.50992		1.48738		3.1929		3.09391		5.81464		5.57012		10.0951		9.66004		15.5853		15.2519		21.7219		21.9153		27.0854		27.2598
44.78	0.658966		0.691926		1.50992		1.48953		3.1929		3.09792		5.81268		5.57712		10.1123		9.6707		15.5892		15.2643		21.7375		21.9236		27.0834		27.2616
44.88	0.660919		0.693038		1.51773		1.49168		3.20071		3.10193		5.83221		5.58411		10.1147		9.68133		15.5872		15.2766		21.7395		21.9318		27.0912		27.2635
44.98	0.668732		0.694148		1.5314		1.49382		3.21048		3.10593		5.83417		5.59109		10.1244		9.69194		15.6048		15.2889		21.7512		21.9399		27.103		27.2653
45.08	0.662873		0.695257		1.52359		1.49597		3.21439		3.10993		5.84393		5.59806		10.1166		9.70253		15.6165		15.3011		21.761		21.9481		27.0952		27.2671
45.18	0.662476		0.696365		1.52164		1.49811		3.21399		3.11393		5.83612		5.60503		10.1264		9.71309		15.6185		15.3134		21.7532		21.9561		27.0948		27.2688
45.28	0.672638		0.697472		1.53922		1.50024		3.22415		3.11792		5.86151		5.61198		10.1459		9.72364		15.6165		15.3255		21.7708		21.9642		27.1049		27.2706
45.38	0.672638		0.698578		1.53336		1.50238		3.22415		3.12191		5.85565		5.61892		10.1381		9.73416		15.636		15.3377		21.7723		21.9722		27.0971		27.2723
45.48	0.684357		0.699683		1.53531		1.50451		3.24564		3.12589		5.86542		5.62585		10.1576		9.74466		15.638		15.3498		21.7864		21.9801		27.1186		27.2741
45.58	0.692169		0.700787		1.54117		1.50665		3.24564		3.12987		5.883		5.63277		10.1674		9.75514		15.6497		15.3618		21.7922		21.988		27.1186		27.2758
45.68	0.696075		0.70189		1.54507		1.50878		3.2554		3.13384		5.8869		5.63968		10.1772		9.7656		15.6653		15.3738		21.8059		21.9958		27.1284		27.2775
45.78	0.684357		0.702992		1.53531		1.5109		3.25735		3.13781		5.8869		5.64658		10.1869		9.77604		15.681		15.3858		21.804		22.0036		27.1303		27.2791
45.88	0.692566		0.704093		1.5318		1.51303		3.25385		3.14177		5.88339		5.65348		10.1873		9.78646		15.681		15.3977		21.8044		22.0114		27.119		27.2808
45.98	0.699981		0.705193		1.54117		1.51515		3.26321		3.14573		5.89276		5.66036		10.2045		9.79685		15.6872		15.4096		21.8196		22.0191		27.1342		27.2824
46.08	0.701935		0.706292		1.54117		1.51727		3.28275		3.14968		5.90253		5.66723		10.2123		9.80722		15.7064		15.4215		21.8215		22.0268		27.1362		27.284
46.18	0.709747		0.70739		1.54898		1.51939		3.2847		3.15363		5.92166		5.67409		10.224		9.81758		15.7161		15.4333		21.8391		22.0344		27.1362		27.2856
46.28	0.703888		0.708487		1.54312		1.52151		3.2847		3.15758		5.9162		5.68094		10.2357		9.82791		15.7337		15.4451		21.843		22.042		27.1362		27.2872
46.38	0.701538		0.709583		1.55054		1.52363		3.27493		3.16152		5.91229		5.68778		10.226		9.83821		15.7278		15.4568		21.8391		22.0495		27.1362		27.2888
46.48	0.721465		0.710678		1.56265		1.52574		3.2847		3.16546		5.94159		5.69462		10.2533		9.8485		15.7259		15.4685		21.8625		22.057		27.1459		27.2903
46.58	0.705842		0.711772		1.56265		1.52785		3.2847		3.16939		5.93573		5.70144		10.2553		9.85877		15.7552		15.4802		21.8625		22.0645		27.1459		27.2919
46.68	0.703888		0.712865		1.56265		1.52996		3.28665		3.17332		5.93768		5.70825		10.2572		9.86902		15.7567		15.4918		21.8547		22.0719		27.1381		27.2934
46.78	0.7117		0.713957		1.56265		1.53207		3.2847		3.17724		5.94354		5.71505		10.265		9.87924		15.761		15.5034		21.8528		22.0793		27.1459		27.2949
46.88	0.713654		0.715048		1.57047		1.53417		3.29407		3.18116		5.9455		5.72184		10.2744		9.88944		15.7786		15.515		21.8704		22.0866		27.1537		27.2964
46.98	0.721466		0.716138		1.57242		1.53627		3.314		3.18507		5.9455		5.72863		10.2865		9.89963		15.7786		15.5265		21.8723		22.0939		27.1557		27.2978
47.08	0.72342		0.717227		1.56461		1.53837		3.30814		3.18898		5.95526		5.7354		10.2885		9.90979		15.7962		15.538		21.8836		22.1011		27.1557		27.2993
47.18	0.723419		0.718315		1.57047		1.54047		3.314		3.19289		5.96503		5.74216		10.2943		9.91993		15.8001		15.5494		21.884		22.1083		27.1557		27.3007
47.28	0.721466		0.719403		1.57242		1.54257		3.31595		3.19679		5.9826		5.74892		10.3061		9.93005		15.8177		15.5608		21.8938		22.1155		27.1557		27.3021
47.38	0.723419		0.720489		1.56461		1.54466		3.31595		3.20069		5.98651		5.75566		10.308		9.94015		15.8275		15.5722		21.8938		22.1226		27.1573		27.3035
47.48	0.732788		0.721574		1.57047		1.54676		3.31595		3.20458		5.98456		5.76239		10.3139		9.95023		15.8392		15.5835		21.9036		22.1297		27.1674		27.3049
47.58	0.744903		0.722658		1.58218		1.54885		3.34329		3.20847		6.0119		5.76912		10.3373		9.96028		15.8392		15.5948		21.9309		22.1367		27.1772		27.3063
47.68	0.737091		0.723741		1.58218		1.55093		3.33743		3.21235		6.01581		5.77583		10.3471		9.97032		15.8587		15.606		21.925		22.1437		27.1694		27.3077
47.78	0.74295		0.724823		1.59195		1.55302		3.35306		3.21623		6.02167		5.78254		10.3568		9.98034		15.8607		15.6172		21.9407		22.1507		27.1752		27.309
47.88	0.744904		0.725904		1.59195		1.5551		3.35501		3.2201		6.03339		5.78923		10.3647		9.99033		15.8782		15.6284		21.9524		22.1576		27.1772		27.3104
47.98	0.737092		0.726985		1.58414		1.55719		3.35696		3.22397		6.03729		5.79592		10.3686		10.0003		15.8958		15.6396		21.9641		22.1645		27.1791		27.3117
48.08	0.744903		0.728064		1.59976		1.55927		3.36478		3.22784		6.05447		5.80259		10.3861		10.0103		15.89		15.6507		21.9739		22.1713		27.1948		27.313
48.18	0.744904		0.729142		1.60327		1.56134		3.36478		3.2317		6.04901		5.80926		10.3881		10.0202		15.9173		15.6617		21.9739		22.1781		27.1889		27.3143
48.28	0.744904		0.730219		1.60367		1.56342		3.36478		3.23556		6.06464		5.81592		10.394		10.0301		15.9212		15.6728		21.9836		22.1849		27.187		27.3156
48.38	0.752716		0.731296		1.61148		1.56549		3.38235		3.23941		6.06659		5.82256		10.4057		10.04		15.9193		15.6838		22.0012		22.1916		27.2045		27.3168
48.48	0.735535		0.732371		1.60407		1.56757		3.37494		3.24326		6.05722		5.8292		10.4041		10.0499		15.9368		15.6947		21.9938		22.1983		27.1971		27.3181
48.58	0.740997		0.733445		1.60172		1.56964		3.39172		3.2471		6.06464		5.83583		10.4135		10.0597		15.9392		15.7056		22.0012		22.205		27.2026		27.3193
48.68	0.74295		0.734519		1.60953		1.5717		3.39407		3.25094		6.07245		5.84245		10.4311		10.0696		15.9368		15.7165		22.0188		22.2116		27.2045		27.3205
48.78	0.735138		0.735591		1.60367		1.57377		3.38626		3.25478		6.07635		5.84906		10.4252		10.0794		15.9466		15.7274		22.0129		22.2182		27.1967		27.3218
48.88	0.733185		0.736662		1.60172		1.57583		3.3765		3.25861		6.08417		5.85566		10.4365		10.0892		15.9485		15.7382		22.0208		22.2247		27.2045		27.323
48.98	0.733185		0.737733		1.60172		1.57789		3.37454		3.26243		6.08417		5.86224		10.4369		10.0989		15.9485		15.749		22.0305		22.2312		27.2045		27.3241
49.08	0.74295		0.738802		1.60367		1.57995		3.38431		3.26625		6.09589		5.86882		10.4486		10.1087		15.9642		15.7597		22.0422		22.2376		27.2065		27.3253
49.18	0.731232		0.739871		1.60172		1.58201		3.40189		3.27007		6.10175		5.8754		10.4643		10.1184		15.9778		15.7704		22.0497		22.2441		27.2123		27.3265
49.28	0.731232		0.740938		1.5939		1.58407		3.39603		3.27389		6.10565		5.88196		10.4662		10.1281		15.9935		15.7811		22.0442		22.2505		27.2143		27.3276
49.38	0.739044		0.742005		1.59195		1.58612		3.40189		3.27769		6.11151		5.88851		10.476		10.1378		15.9876		15.7917		22.0598		22.2568		27.226		27.3288
49.48	0.740997		0.74307		1.59976		1.58817		3.40384		3.2815		6.13104		5.89505		10.4857		10.1475		15.9974		15.8024		22.0618		22.2631		27.2338		27.3299
49.58	0.740997		0.744135		1.60172		1.59022		3.41165		3.2853		6.133		5.90158		10.5033		10.1572		15.9974		15.8129		22.0813		22.2694		27.2358		27.331
49.68	0.742554		0.745198		1.60172		1.59227		3.4136		3.28909		6.14276		5.90811		10.5072		10.1668		16.0071		15.8235		22.0754		22.2756		27.228		27.3321
49.78	0.74295		0.746261		1.60172		1.59431		3.4136		3.29289		6.14276		5.91462		10.5131		10.1764		16.0169		15.834		22.0833		22.2818		27.226		27.3332
49.88	0.740997		0.747323		1.60172		1.59636		3.42532		3.29667		6.15213		5.92112		10.5248		10.186		16.0169		15.8444		22.0833		22.288		27.2354		27.3343
49.98	0.735139		0.748383		1.60172		1.5984		3.42532		3.30046		6.15839		5.92762		10.5287		10.1956		16.0364		15.8549		22.0833		22.2941		27.2397		27.3354
50.08	0.733186		0.749443		1.5939		1.60044		3.42532		3.30423		6.15643		5.9341		10.5268		10.2051		16.0286		15.8653		22.0852		22.3002		27.2299		27.3364
50.18	0.733185		0.750502		1.59976		1.60248		3.42532		3.30801		6.15643		5.94058		10.5365		10.2147		16.038		15.8756		22.1008		22.3063		27.2358		27.3375
50.28	0.750763		0.75156		1.61929		1.60451		3.4429		3.31178		6.17401		5.94705		10.5541		10.2242		16.0482		15.886		22.1028		22.3123		27.2475		27.3385
50.38	0.743347		0.752617		1.62164		1.60655		3.44525		3.31555		6.18417		5.95351		10.5643		10.2337		16.0579		15.8963		22.1129		22.3183		27.2557		27.3395
50.48	0.740998		0.753673		1.62085		1.60858		3.43509		3.31931		6.19354		5.95995		10.5658		10.2431		16.0661		15.9065		22.1106		22.3243		27.2475		27.3405
50.58	0.740997		0.754728		1.62125		1.61061		3.4429		3.32306		6.19354		5.96639		10.5736		10.2526		16.0696		15.9167		22.1204		22.3302		27.2534		27.3415
50.68	0.740997		0.755782		1.62125		1.61263		3.44446		3.32682		6.20331		5.97282		10.5658		10.262		16.0677		15.9269		22.1125		22.3361		27.2475		27.3425
50.78	0.740997		0.756835		1.61148		1.61466		3.44485		3.33057		6.20331		5.97924		10.583		10.2714		16.0599		15.9371		22.1204		22.342		27.2455		27.3435
50.88	0.740997		0.757887		1.62906		1.61668		3.45462		3.33431		6.21307		5.98565		10.5932		10.2808		16.0755		15.9472		22.1204		22.3478		27.2553		27.3445
50.98	0.740997		0.758938		1.62125		1.6187		3.46243		3.33805		6.23065		5.99206		10.6049		10.2902		16.0775		15.9573		22.1301		22.3536		27.2553		27.3454
51.08	0.740998		0.759988		1.62125		1.62072		3.45657		3.34179		6.23261		5.99845		10.5971		10.2996		16.0872		15.9674		22.1301		22.3594		27.2475		27.3464
51.18	0.740997		0.761037		1.64078		1.62274		3.47415		3.34552		6.25214		6.00483		10.6225		10.3089		16.097		15.9774		22.1399		22.3651		27.2631		27.3473
51.28	0.740997		0.762086		1.64078		1.62476		3.46634		3.34924		6.24432		6.01121		10.6283		10.3182		16.1068		15.9874		22.1516		22.3708		27.2748		27.3482
51.38	0.740997		0.763133		1.64859		1.62677		3.4722		3.35297		6.25995		6.01757		10.6264		10.3275		16.1087		15.9974		22.1516		22.3764		27.2748		27.3492
51.48	0.742554		0.764179		1.64273		1.62878		3.46634		3.35669		6.25409		6.02393		10.6283		10.3368		16.1243		16.0073		22.1536		22.3821		27.267		27.3501
51.58	0.742951		0.765225		1.64078		1.63079		3.48196		3.3604		6.25214		6.03027		10.6342		10.3461		16.1282		16.0172		22.1516		22.3877		27.2729		27.351
51.68	0.752716		0.766269		1.65054		1.6328		3.48587		3.36411		6.27518		6.03661		10.6381		10.3553		16.1263		16.0271		22.1633		22.3932		27.2768		27.3519
51.78	0.752716		0.767313		1.65054		1.6348		3.49173		3.36782		6.27557		6.04294		10.6537		10.3646		16.1458		16.0369		22.1707		22.3988		27.2827		27.3528
51.88	0.764435		0.768355		1.65445		1.63681		3.49759		3.37152		6.28729		6.04926		10.6693		10.3738		16.1458		16.0467		22.1868		22.4043		27.2885		27.3536
51.98	0.755067		0.769397		1.65094		1.63881		3.50385		3.37522		6.28769		6.05557		10.6756		10.383		16.1693		16.0565		22.1852		22.4097		27.2772		27.3545
52.08	0.760529		0.770438		1.65054		1.64081		3.50345		3.37891		6.29315		6.06187		10.685		10.3921		16.1599		16.0662		22.1829		22.4152		27.2748		27.3553
52.18	0.772247		0.771477		1.66968		1.64281		3.51321		3.3826		6.32245		6.06816		10.7045		10.4013		16.1673		16.0759		22.2102		22.4206		27.3037		27.3562
52.28	0.762482		0.772516		1.68179		1.6448		3.51321		3.38629		6.31659		6.07444		10.7045		10.4104		16.1849		16.0856		22.2141		22.426		27.2983		27.357
52.38	0.762482		0.773554		1.68179		1.6468		3.52298		3.38997		6.3244		6.08072		10.7143		10.4195		16.1888		16.0953		22.2122		22.4313		27.3041		27.3579
52.48	0.770294		0.774591		1.68961		1.64879		3.52298		3.39364		6.33221		6.08698		10.7221		10.4286		16.1962		16.1049		22.2122		22.4366		27.3061		27.3587
52.58	0.7742		0.775627		1.69351		1.65078		3.53275		3.39732		6.3537		6.09324		10.7357		10.4377		16.2083		16.1144		22.2239		22.4419		27.3178		27.3595
52.68	0.772247		0.776662		1.69156		1.65276		3.53665		3.40098		6.34589		6.09948		10.7338		10.4467		16.2103		16.124		22.2219		22.4472		27.308		27.3603
52.78	0.764435		0.777696		1.68375		1.65475		3.53625		3.40465		6.3537		6.10572		10.726		10.4558		16.2181		16.1335		22.2258		22.4524		27.3061		27.3611
52.88	0.762482		0.778729		1.68961		1.65673		3.53665		3.40831		6.36151		6.11195		10.7451		10.4648		16.22		16.143		22.2317		22.4576		27.3061		27.3619
52.98	0.762482		0.779761		1.68375		1.65872		3.52884		3.41196		6.35565		6.11817		10.7475		10.4738		16.2181		16.1525		22.2258		22.4628		27.2983		27.3626
53.08	0.781616		0.780792		1.69937		1.6607		3.55423		3.41562		6.3826		6.12438		10.767		10.4828		16.2181		16.1619		22.2512		22.4679		27.3159		27.3634
53.18	0.776154		0.781823		1.69351		1.66267		3.54837		3.41926		6.37714		6.13058		10.7592		10.4917		16.2278		16.1713		22.2454		22.473		27.3159		27.3642
53.28	0.7742		0.782852		1.69156		1.66465		3.54837		3.42291		6.37518		6.13677		10.7572		10.5007		16.2298		16.1806		22.2454		22.4781		27.308		27.3649
53.38	0.766388		0.783881		1.69156		1.66662		3.54642		3.42655		6.37714		6.14296		10.7592		10.5096		16.2278		16.19		22.2356		22.4831		27.2983		27.3657
53.48	0.772247		0.784908		1.69156		1.6686		3.55618		3.43018		6.37518		6.14913		10.765		10.5185		16.2298		16.1993		22.2434		22.4882		27.308		27.3664
53.58	0.791778		0.785935		1.71069		1.67057		3.57376		3.43381		6.40448		6.1553		10.7865		10.5274		16.2278		16.2085		22.2532		22.4931		27.3178		27.3671
53.68	0.784363		0.78696		1.70367		1.67254		3.56635		3.43744		6.39706		6.16146		10.785		10.5363		16.2552		16.2178		22.2516		22.4981		27.3084		27.3678
53.78	0.782013		0.787985		1.70132		1.6745		3.55618		3.44106		6.40448		6.1676		10.7943		10.5451		16.2478		16.227		22.2532		22.503		27.3159		27.3686
53.88	0.772247		0.789009		1.70132		1.67647		3.57181		3.44468		6.40448		6.17374		10.8041		10.554		16.2376		16.2362		22.2512		22.5079		27.3237		27.3693
53.98	0.782014		0.790032		1.70133		1.67843		3.56595		3.44829		6.40643		6.17987		10.8041		10.5628		16.2552		16.2453		22.2532		22.5128		27.3178		27.37
54.08	0.78006		0.791054		1.70132		1.68039		3.57181		3.4519		6.41229		6.18599		10.8041		10.5716		16.2493		16.2544		22.2512		22.5177		27.3159		27.3707
54.18	0.783966		0.792075		1.70328		1.68235		3.58548		3.45551		6.42596		6.19211		10.8158		10.5804		16.265		16.2635		22.2708		22.5225		27.3178		27.3713
54.28	0.789825		0.793095		1.70914		1.6843		3.58353		3.45911		6.43182		6.19821		10.8217		10.5891		16.2689		16.2726		22.2708		22.5273		27.3159		27.372
54.38	0.783966		0.794114		1.70328		1.68626		3.59329		3.46271		6.43573		6.20431		10.8256		10.5979		16.2845		16.2816		22.2629		22.5321		27.3159		27.3727
54.48	0.789826		0.795132		1.70914		1.68821		3.6011		3.4663		6.44159		6.21039		10.8236		10.6066		16.2786		16.2906		22.2786		22.5368		27.3256		27.3733
54.58	0.783967		0.796149		1.70328		1.69016		3.59525		3.46989		6.4455		6.21647		10.8158		10.6153		16.2845		16.2996		22.2727		22.5415		27.3178		27.374
54.68	0.791382		0.797166		1.70914		1.69211		3.60266		3.47348		6.45135		6.22254		10.835		10.624		16.2884		16.3085		22.2805		22.5462		27.3159		27.3746
54.78	0.795685		0.798181		1.71304		1.69406		3.61673		3.47706		6.45526		6.2286		10.8393		10.6327		16.2958		16.3174		22.2918		22.5509		27.3354		27.3753
54.88	0.801544		0.799196		1.72867		1.696		3.62259		3.48064		6.46307		6.23465		10.8471		10.6413		16.3099		16.3263		22.304		22.5555		27.3354		27.3759
54.98	0.795685		0.800209		1.72281		1.69795		3.62064		3.48421		6.46463		6.24069		10.8471		10.65		16.3157		16.3352		22.2961		22.5601		27.3276		27.3765
55.08	0.793732		0.801222		1.72086		1.69989		3.62454		3.48778		6.46503		6.24673		10.8568		10.6586		16.3196		16.344		22.304		22.5647		27.335		27.3772
55.18	0.801941		0.802234		1.72906		1.70183		3.62689		3.49135		6.47519		6.25275		10.867		10.6672		16.3255		16.3528		22.3044		22.5692		27.3377		27.3778
55.28	0.793732		0.803244		1.72086		1.70377		3.61673		3.49491		6.46503		6.25877		10.8647		10.6758		16.3279		16.3616		22.304		22.5738		27.3276		27.3784
55.38	0.783966		0.804254		1.7189		1.7057		3.61673		3.49847		6.46307		6.26477		10.8666		10.6843		16.3353		16.3703		22.304		22.5783		27.3178		27.379
55.48	0.801543		0.805263		1.73062		1.70764		3.62649		3.50202		6.48456		6.27077		10.8764		10.6929		16.3275		16.379		22.3215		22.5827		27.3373		27.3796
55.58	0.805451		0.806271		1.73218		1.70957		3.62845		3.50557		6.48456		6.27676		10.8861		10.7014		16.3548		16.3877		22.3235		22.5872		27.3295		27.3802
55.68	0.801544		0.807279		1.73257		1.7115		3.63431		3.50911		6.49628		6.28274		10.8861		10.7099		16.3489		16.3964		22.3333		22.5916		27.3354		27.3808
55.78	0.80545		0.808285		1.74429		1.71342		3.63821		3.51266		6.49823		6.28872		10.9057		10.7184		16.3587		16.405		22.3352		22.596		27.3491		27.3813
55.88	0.813263		0.80929		1.75015		1.71535		3.63626		3.51619		6.49628		6.29468		10.9154		10.7269		16.3685		16.4136		22.3411		22.6004		27.3549		27.3819
55.98	0.803498		0.810295		1.74429		1.71728		3.64603		3.51973		6.50604		6.30064		10.9076		10.7354		16.3782		16.4221		22.345		22.6047		27.3491		27.3825
56.08	0.803497		0.811298		1.75992		1.7192		3.64603		3.52325		6.51581		6.30658		10.9252		10.7438		16.3782		16.4307		22.343		22.6091		27.3471		27.383
56.18	0.813263		0.812301		1.76382		1.72112		3.66556		3.52678		6.51776		6.31252		10.9291		10.7522		16.388		16.4392		22.3528		22.6134		27.3569		27.3836
56.28	0.80545		0.813302		1.75406		1.72304		3.65775		3.5303		6.51581		6.31845		10.9291		10.7607		16.3978		16.4477		22.3547		22.6176		27.3491		27.3841
56.38	0.81131		0.814303		1.75992		1.72495		3.67337		3.53382		6.52557		6.32437		10.9447		10.7691		16.3997		16.4561		22.3528		22.6219		27.3569		27.3847
56.48	0.803895		0.815303		1.7525		1.72687		3.66596		3.53733		6.52402		6.33029		10.9373		10.7774		16.3978		16.4646		22.361		22.6261		27.3475		27.3852
56.58	0.810913		0.816302		1.75015		1.72878		3.67337		3.54084		6.52362		6.33619		10.9447		10.7858		16.3982		16.473		22.3606		22.6303		27.353		27.3857
56.68	0.821075		0.8173		1.75797		1.73069		3.67337		3.54435		6.53339		6.34209		10.9447		10.7941		16.4052		16.4813		22.3801		22.6345		27.3549		27.3863
56.78	0.832794		0.818297		1.76968		1.7326		3.68314		3.54785		6.55096		6.34797		10.9623		10.8024		16.4173		16.4897		22.3918		22.6387		27.3823		27.3868
56.88	0.815216		0.819293		1.76187		1.73451		3.67532		3.55134		6.55487		6.35385		10.9662		10.8108		16.4271		16.498		22.4016		22.6428		27.3764		27.3873
56.98	0.821076		0.820289		1.76773		1.73641		3.68118		3.55484		6.56073		6.35972		10.9736		10.819		16.4271		16.5063		22.4016		22.6469		27.3823		27.3878
57.08	0.832794		0.821283		1.76968		1.73832		3.6929		3.55833		6.56464		6.36559		10.9857		10.8273		16.4368		16.5146		22.4016		22.651		27.394		27.3883
57.18	0.823029		0.822277		1.76968		1.74022		3.68509		3.56181		6.56268		6.37144		10.9779		10.8356		16.4368		16.5228		22.4036		22.655		27.3862		27.3888
57.28	0.815216		0.823269		1.76187		1.74212		3.68509		3.56529		6.56464		6.37728		10.9682		10.8438		16.4368		16.531		22.3938		22.6591		27.3764		27.3893
57.38	0.821075		0.824261		1.75797		1.74402		3.68314		3.56877		6.5705		6.38312		10.9838		10.852		16.4388		16.5392		22.3918		22.6631		27.3823		27.3898
57.48	0.815217		0.825252		1.75211		1.74591		3.67532		3.57224		6.56464		6.38895		10.9779		10.8602		16.4368		16.5474		22.3918		22.6671		27.3881		27.3903
57.58	0.805451		0.826242		1.75171		1.74781		3.66556		3.57571		6.56659		6.39477		10.9682		10.8684		16.4368		16.5555		22.3938		22.6711		27.3784		27.3907
57.68	0.81131		0.827231		1.76187		1.7497		3.68118		3.57918		6.58377		6.40058		10.9857		10.8766		16.4407		16.5636		22.4016		22.675		27.4037		27.3912
57.78	0.80545		0.828219		1.76187		1.75159		3.68704		3.58264		6.58807		6.40638		10.9857		10.8847		16.4485		16.5717		22.3938		22.6789		27.3979		27.3917
57.88	0.795685		0.829206		1.75406		1.75348		3.67728		3.5861		6.57831		6.41218		10.9877		10.8929		16.4583		16.5797		22.3934		22.6828		27.3979		27.3921
57.98	0.793732		0.830192		1.75211		1.75536		3.66751		3.58955		6.57636		6.41796		10.9975		10.901		16.4505		16.5877		22.3958		22.6867		27.3975		27.3926
58.08	0.801544		0.831178		1.75211		1.75725		3.66556		3.593		6.57635		6.42374		10.9975		10.9091		16.4505		16.5957		22.3938		22.6906		27.3979		27.393
58.18	0.784363		0.832162		1.76031		1.75913		3.664		3.59644		6.57675		6.42951		10.9881		10.9172		16.4661		16.6037		22.3922		22.6944		27.3983		27.3935
58.28	0.791382		0.833146		1.75015		1.76101		3.67337		3.59989		6.58221		6.43527		11.0033		10.9253		16.4587		16.6117		22.4016		22.6982		27.4037		27.3939
58.38	0.795685		0.834129		1.75992		1.76289		3.67532		3.60332		6.58612		6.44102		11.0092		10.9333		16.4661		16.6196		22.4114		22.702		27.4077		27.3944
58.48	0.793732		0.835111		1.76773		1.76477		3.67337		3.60676		6.59393		6.44677		11.0131		10.9414		16.4759		16.6275		22.4211		22.7058		27.4057		27.3948
58.58	0.801544		0.836091		1.76968		1.76664		3.6925		3.61019		6.61151		6.4525		11.0248		10.9494		16.4759		16.6353		22.429		22.7095		27.4057		27.3952
58.68	0.80545		0.837072		1.77164		1.76852		3.69681		3.61361		6.61542		6.45823		11.0365		10.9574		16.4857		16.6432		22.4329		22.7133		27.4155		27.3956
58.78	0.803497		0.838051		1.7775		1.77039		3.70267		3.61704		6.61346		6.46395		11.0346		10.9654		16.5052		16.651		22.4309		22.717		27.4252		27.3961
58.88	0.803497		0.839029		1.77164		1.77226		3.70657		3.62045		6.60565		6.46966		11.0365		10.9733		16.5052		16.6588		22.4231		22.7206		27.4174		27.3965
58.98	0.793732		0.840006		1.7775		1.77413		3.70462		3.62387		6.62128		6.47536		11.0443		10.9813		16.5165		16.6666		22.429		22.7243		27.4155		27.3969
59.08	0.795685		0.840983		1.7814		1.77599		3.70657		3.62728		6.62518		6.48106		11.0541		10.9892		16.5169		16.6743		22.4329		22.7279		27.4174		27.3973
59.18	0.801544		0.841959		1.78882		1.77786		3.71439		3.63069		6.63104		6.48675		11.0639		10.9972		16.5286		16.682		22.4387		22.7316		27.433		27.3977
59.28	0.807404		0.842933		1.79507		1.77972		3.7261		3.63409		6.6369		6.49242		11.0795		11.0051		16.5345		16.6897		22.4446		22.7352		27.4389		27.3981
59.38	0.80545		0.843907		1.79312		1.78158		3.71829		3.63749		6.62714		6.49809		11.0775		11.013		16.5403		16.6974		22.4348		22.7387		27.437		27.3985
59.48	0.801544		0.84488		1.79312		1.78344		3.7261		3.64088		6.64276		6.50376		11.0775		11.0208		16.5306		16.705		22.4329		22.7423		27.4448		27.3989
59.58	0.813262		0.845852		1.8107		1.7853		3.73587		3.64427		6.66229		6.50941		11.0971		11.0287		16.5482		16.7126		22.4602		22.7458		27.4565		27.3993
59.68	0.813263		0.846823		1.80289		1.78715		3.73587		3.64766		6.65643		6.51506		11.099		11.0365		16.5599		16.7202		22.4543		22.7494		27.4487		27.3996
59.78	0.821075		0.847794		1.80289		1.78901		3.74564		3.65104		6.66425		6.52069		11.0971		11.0444		16.5696		16.7278		22.4524		22.7529		27.4545		27.4
59.88	0.832794		0.848763		1.82047		1.79086		3.76321		3.65442		6.67361		6.52632		11.1244		11.0522		16.5696		16.7353		22.47		22.7563		27.476		27.4004
59.98	0.831239		0.849732		1.82086		1.79271		3.7558		3.6578		6.67636		6.53194		11.117		11.06		16.5872		16.7428		22.4626		22.7598		27.4745		27.4008
60.08	0.821076		0.850699		1.8107		1.79456		3.75345		3.66117		6.68182		6.53756		11.1244		11.0677		16.5896		16.7503		22.4602		22.7632		27.4741		27.4011
60.18	0.822632		0.851666		1.82047		1.7964		3.74564		3.66454		6.67596		6.54316		11.1244		11.0755		16.5872		16.7578		22.4524		22.7667		27.4854		27.4015
60.28	0.832794		0.852632		1.82046		1.79825		3.75345		3.6679		6.68378		6.54876		11.1342		11.0832		16.597		16.7652		22.4696		22.7701		27.4955		27.4018
60.38	0.832794		0.853597		1.82047		1.80009		3.75345		3.67126		6.67596		6.55435		11.1455		11.091		16.6068		16.7726		22.4641		22.7734		27.4955		27.4022
60.48	0.840607		0.854561		1.83804		1.80193		3.76321		3.67462		6.70331		6.55993		11.1557		11.0987		16.6087		16.78		22.4719		22.7768		27.5053		27.4025
60.58	0.84256		0.855524		1.83218		1.80377		3.76517		3.67797		6.69745		6.5655		11.1654		11.1064		16.6165		16.7874		22.4622		22.7801		27.4975		27.4029
60.68	0.852325		0.856487		1.8396		1.80561		3.78079		3.68132		6.71307		6.57107		11.1928		11.1141		16.6087		16.7947		22.4797		22.7835		27.517		27.4032
60.78	0.850372		0.857448		1.84195		1.80744		3.78275		3.68467		6.72479		6.57662		11.1947		11.1217		16.6341		16.8021		22.4915		22.7868		27.5248		27.4036
60.88	0.844513		0.858409		1.84195		1.80927		3.78275		3.68801		6.71698		6.58217		11.1869		11.1294		16.636		16.8094		22.4915		22.7901		27.5287		27.4039
60.98	0.840607		0.859369		1.84195		1.81111		3.78275		3.69135		6.71503		6.58771		11.2045		11.137		16.638		16.8166		22.4817		22.7933		27.5346		27.4042
61.08	0.852325		0.860328		1.85172		1.81294		3.7847		3.69468		6.73456		6.59324		11.2084		11.1446		16.636		16.8239		22.4915		22.7966		27.5483		27.4046
61.18	0.852325		0.861286		1.83414		1.81476		3.7843		3.69801		6.72675		6.59877		11.2065		11.1522		16.6556		16.8311		22.4836		22.7998		27.5385		27.4049
61.28	0.861695		0.862243		1.84		1.81659		3.7847		3.70134		6.73261		6.60429		11.2065		11.1598		16.6556		16.8383		22.4817		22.803		27.5444		27.4052
61.38	0.856232		0.863199		1.85172		1.81841		3.79446		3.70466		6.73651		6.6098		11.2182		11.1674		16.6556		16.8455		22.4836		22.8062		27.558		27.4055
61.48	0.862091		0.864155		1.85172		1.82024		3.79446		3.70798		6.74237		6.6153		11.2162		11.175		16.6575		16.8526		22.4895		22.8094		27.5639		27.4058
61.58	0.854675		0.865109		1.84235		1.82206		3.7851		3.71129		6.73495		6.62079		11.2244		11.1825		16.6556		16.8598		22.4821		22.8125		27.5565		27.4062
61.68	0.869904		0.866063		1.85757		1.82388		3.80032		3.7146		6.75995		6.62627		11.2338		11.19		16.6462		16.8669		22.4895		22.8157		27.5639		27.4065
61.78	0.85428		0.867016		1.84976		1.82569		3.80618		3.71791		6.75409		6.63175		11.2338		11.1975		16.6536		16.8739		22.4895		22.8188		27.5659		27.4068
61.88	0.852325		0.867968		1.84195		1.82751		3.79251		3.72121		6.75409		6.63722		11.226		11.205		16.6669		16.881		22.4817		22.8219		27.5639		27.4071
61.98	0.852325		0.868919		1.83023		1.82932		3.7847		3.72451		6.73456		6.64268		11.226		11.2125		16.6595		16.888		22.4719		22.825		27.5561		27.4074
62.08	0.856232		0.869869		1.84351		1.83114		3.79446		3.72781		6.73651		6.64813		11.2357		11.22		16.6575		16.8951		22.4817		22.828		27.558		27.4077
62.18	0.862091		0.870819		1.8439		1.83295		3.79251		3.7311		6.75369		6.65358		11.2451		11.2274		16.6693		16.9021		22.4817		22.8311		27.5639		27.408
62.28	0.864045		0.871767		1.83219		1.83475		3.79447		3.73439		6.74823		6.65902		11.2494		11.2349		16.679		16.909		22.4739		22.8341		27.558		27.4082
62.38	0.854279		0.872715		1.84		1.83656		3.80228		3.73768		6.75409		6.66445		11.2553		11.2423		16.679		16.916		22.4813		22.8371		27.5752		27.4085
62.48	0.864044		0.873661		1.8439		1.83837		3.80618		3.74096		6.758		6.66987		11.2592		11.2497		16.6868		16.9229		22.4856		22.8401		27.5795		27.4088
62.58	0.87381		0.874607		1.84976		1.84017		3.82336		3.74423		6.77362		6.67528		11.2748		11.2571		16.6907		16.9298		22.5012		22.8431		27.5952		27.4091
62.68	0.875366		0.875552		1.8439		1.84197		3.8179		3.74751		6.76776		6.68069		11.2787		11.2644		16.7064		16.9367		22.4954		22.8461		27.5893		27.4094
62.78	0.865997		0.876497		1.85172		1.84377		3.82571		3.75078		6.77557		6.68609		11.2865		11.2718		16.7103		16.9435		22.4954		22.849		27.5893		27.4096
62.88	0.871857		0.87744		1.84195		1.84557		3.83353		3.75404		6.78339		6.69148		11.2865		11.2791		16.7103		16.9504		22.4915		22.852		27.5873		27.4099
62.98	0.881622		0.878383		1.85953		1.84736		3.85306		3.75731		6.78534		6.69686		11.3041		11.2865		16.7161		16.9572		22.5032		22.8549		27.6049		27.4102
63.08	0.882019		0.879324		1.85211		1.84916		3.84564		3.76056		6.79355		6.70223		11.3143		11.2938		16.7278		16.9639		22.5114		22.8578		27.5975		27.4104
63.18	0.881622		0.880265		1.86734		1.85095		3.8511		3.76382		6.80292		6.7076		11.3236		11.3011		16.7263		16.9707		22.5208		22.8606		27.6049		27.4107
63.28	0.873811		0.881205		1.86929		1.85274		3.85306		3.76707		6.80292		6.71296		11.3236		11.3083		16.7357		16.9775		22.5208		22.8635		27.5952		27.411
63.38	0.889435		0.882144		1.86929		1.85453		3.87064		3.77032		6.81268		6.71831		11.3412		11.3156		16.747		16.9842		22.5305		22.8664		27.6049		27.4112
63.48	0.881622		0.883082		1.86929		1.85632		3.87259		3.77356		6.8205		6.72366		11.3432		11.3229		16.7571		16.9909		22.5305		22.8692		27.6225		27.4115
63.58	0.889435		0.884019		1.86929		1.8581		3.8804		3.7768		6.82245		6.72899		11.3432		11.3301		16.765		16.9976		22.5383		22.872		27.6147		27.4117
63.68	0.901154		0.884956		1.88062		1.85989		3.88235		3.78004		6.8244		6.73432		11.3545		11.3373		16.7669		17.0042		22.5422		22.8748		27.6166		27.412
63.78	0.901154		0.885892		1.88101		1.86167		3.88235		3.78327		6.83221		6.73964		11.3647		11.3445		16.7689		17.0108		22.5481		22.8776		27.6225		27.4122
63.88	0.8992		0.886826		1.87125		1.86345		3.89172		3.7865		6.84003		6.74496		11.3725		11.3517		16.7669		17.0175		22.55		22.8803		27.6245		27.4125
63.98	0.901154		0.88776		1.86343		1.86523		3.88626		3.78973		6.83417		6.75026		11.3744		11.3589		16.7747		17.024		22.55		22.8831		27.6245		27.4127
64.08	0.922241		0.888693		1.88101		1.867		3.90384		3.79295		6.84393		6.75556		11.3861		11.3661		16.7689		17.0306		22.552		22.8858		27.644		27.413
64.18	0.924591		0.889626		1.88101		1.86878		3.9136		3.79617		6.8533		6.76085		11.394		11.3732		16.7962		17.0372		22.552		22.8885		27.644		27.4132
[truncated: 7,360 more rows]

## Sheet: Fig. 2g
Time (s)	1,953 nM		Fitted Cycle: 1,953 nM		3,906 nM		Fitted Cycle: 3,90 nM		7,813 nM		Fitted Cycle: 7,813 nM		15,625 nM		Fitted Cycle: 15,625 nM		31,25 nM		Fitted Cycle: 31,25 nM		62,5 nM		Fitted Cycle: 62,5 nM
[truncated: 21,202 more rows]

[truncated: 54 more sheets: Fig. 2h, Fig. 2i, Fig. 2j, Fig. 2k, Fig. 2l, Fig. 2n, Fig. 2o, Fig. 3c, Fig. 3d, Fig. 3f, Fig. 3g, Fig. 4b, Fig. 4c, Fig. 4d, Fig. 4e, Fig. 4f, Fig. 4h, Fig. 4i, Fig. 4j, Fig. 4k …]
